# Supplementary material for: (Z)-3-[(2-Amino­benz­yl)amino]-1-phenyl­but-2-en-1-one
Source: Acta Crystallogr Sect E Struct Rep Online. 2014 Jun 4;70(Pt 7):o742. doi: 10.1107/S1600536814012070 (PMC4120556; doi:10.1107/S1600536814012070)
Supplement: Supplementary file 1 [file e-70-0o742-sup1.cif]

##############################################################################
#                                                                            #
# This CIF contains the data in a paper accepted for publication in          #
# Acta Crystallographica Section E. It conforms to the requirements of       #
# Notes for Authors for Acta Crystallographica Section E, and has been       #
# peer reviewed under the auspices of the IUCr Commission on Journals.       #
#                                                                            #
# Full details of the Crystallographic Information File format               #
# are given in the paper "The Crystallographic Information File (CIF):       #
# a New Standard Archive File for Crystallography" by S. R. Hall, F. H.      #
# Allen and I. D. Brown [Acta Cryst. (1991), A47, 655-685].                  #
#                                                                            #
# The current version of the core CIF dictionary is obtainable from          #
# ftp://ftp.iucr.org/pub/cif_core.dic.                                       #
#                                                                            #
# Software is freely available for graphical display of the structure(s)     #
# in this CIF. For information consult the CIF software page                 #
# http://www.iucr.org/resources/cif/software.                                #
#                                                                            #
# This file may be used for bona fide research purposes within the           #
# scientific community so long as proper attribution is given to the journal # 
# article from which it was obtained.                                        #
#                                                                            #
##############################################################################
data_global
_audit_creation_method     SHELXL-97
_journal_date_recd_electronic     2014-05-14
_journal_date_accepted     2014-05-24
_journal_name_full     'Acta Crystallographica, Section E'
_journal_year     2014
_journal_volume     70
_journal_issue      7
_journal_page_first     o742
_journal_page_last     o742
_journal_paper_category     QO
_journal_paper_doi     10.1107/S1600536814012070
_journal_coeditor_code     SU2735
_publ_contact_author_name     'Devadasan Velmurugan'
_publ_contact_author_address
;
   CAS in Crystallography and Biophysics
   University of madras
   Maraimalai campus(guindy campus)
   Chennai 600 025
   India
;
_publ_contact_author_email     'shirai2011@gmail.com'
_publ_contact_author_fax     '044 091 2499 3057'
_publ_contact_author_phone     '044 091 24484170'
_publ_section_title
;
(<i>Z</i>)-3-[(2-Aminobenzyl)amino]-1-phenylbut-2-en-1-one
;
loop_
    _publ_author_name
    _publ_author_address
    'Vedavalli Sairaj'
;
    Department of Inorganic Chemistry
    University of Madras
    Guindy Campus
    Chennai 600 025
    India
;
    'Thothadri Srinivasan'
;
    Centre of Advanced Study in Crystallography and Biophysics
    University of Madras
    Guindy Campus
    Chennai 600 025
    India
;
    'Muthusamy Kandaswamy'
;
    Department of  Inorganic Chemistry
    University of Madras
    Guindy Campus
    Chennai 600 025
    India
;
    'Devadasan Velmurugan'
;
    Centre of Advanced Study in Crystallography and Biophysics
    University of Madras
    Guindy Campus
    Chennai 600 025
    India
;
data_I
_audit_creation_method     SHELXL-97
_database_code_depnum_ccdc_archive     'CCDC 1005094'
_chemical_name_systematic
;
(<i>Z</i>)-3-[(2-Aminobenzyl)amino]-1-phenylbut-2-en-1-one
;
_chemical_name_common     ?
_chemical_formula_moiety     'C17 H18 N2 O'
_chemical_formula_sum     'C17 H18 N2 O'
_chemical_formula_iupac     'C17 H18 N2 O'
_chemical_formula_weight     266.33
_chemical_melting_point     ?
_symmetry_cell_setting     monoclinic
_symmetry_space_group_name_H-M     'P 21/c'
_symmetry_space_group_name_Hall     '-P 2ybc'
loop_
    _symmetry_equiv_pos_as_xyz
    'x, y, z'
    '-x, y+1/2, -z+1/2'
    '-x, -y, -z'
    'x, -y-1/2, z-1/2'
_cell_length_a     11.3197(4)
_cell_length_b     9.8341(3)
_cell_length_c     13.4207(4)
_cell_angle_alpha     90.00
_cell_angle_beta     106.387(2)
_cell_angle_gamma     90.00
_cell_volume     1433.29(8)
_cell_formula_units_Z     4
_cell_measurement_reflns_used     3921
_cell_measurement_theta_min     1.88
_cell_measurement_theta_max     29.31
_cell_measurement_temperature     293(2)
_exptl_crystal_description     block
_exptl_crystal_colour     colourless
_exptl_crystal_size_max     0.30
_exptl_crystal_size_mid     0.25
_exptl_crystal_size_min     0.20
_exptl_crystal_density_diffrn     1.234
_exptl_crystal_density_meas     ?
_exptl_crystal_density_method     'not measured'
_exptl_crystal_F_000     568
_exptl_absorpt_coefficient_mu     0.078
_exptl_absorpt_correction_type     multi-scan
_exptl_absorpt_process_details     '(<i>SADABS</i>; Bruker, 2008)'
_exptl_absorpt_correction_T_min     0.6977
_exptl_absorpt_correction_T_max     0.7459
_exptl_special_details     ?
_diffrn_ambient_temperature     293(2)
_diffrn_radiation_type     MoK\a
_diffrn_radiation_wavelength     0.71073
_diffrn_radiation_source     'fine-focus sealed tube'
_diffrn_radiation_monochromator     graphite
_diffrn_measurement_device_type     'Bruker SMART APEXII area-detector'
_diffrn_measurement_method     '\w and \f scans'
_diffrn_detector_area_resol_mean     ?
_diffrn_reflns_number     14860
_diffrn_reflns_av_R_equivalents     0.0280
_diffrn_reflns_av_sigmaI/netI     0.0274
_diffrn_reflns_theta_min     1.88
_diffrn_reflns_theta_max     29.31
_diffrn_reflns_theta_full     29.31
_diffrn_measured_fraction_theta_max     0.997
_diffrn_measured_fraction_theta_full     0.997
_diffrn_reflns_limit_h_min     -15
_diffrn_reflns_limit_h_max     15
_diffrn_reflns_limit_k_min     -13
_diffrn_reflns_limit_k_max     13
_diffrn_reflns_limit_l_min     -10
_diffrn_reflns_limit_l_max     18
_diffrn_standards_number     ?
_diffrn_standards_interval_count     ?
_diffrn_standards_interval_time     ?
_diffrn_standards_decay_%     ?
_refine_special_details
;
 Refinement of F^2^ against ALL reflections.  The weighted R-factor wR and
 goodness of fit S are based on F^2^, conventional R-factors R are based
 on F, with F set to zero for negative F^2^. The threshold expression of
 F^2^ > 2sigma(F^2^) is used only for calculating R-factors(gt) etc. and is
 not relevant to the choice of reflections for refinement.  R-factors based
 on F^2^ are statistically about twice as large as those based on F, and R-
 factors based on ALL data will be even larger.
;
_reflns_number_total     3921
_reflns_number_gt     2528
_reflns_threshold_expression     I>2sigma(I)
_refine_ls_structure_factor_coef     Fsqd
_refine_ls_matrix_type     full
_refine_ls_R_factor_all     0.0830
_refine_ls_R_factor_gt     0.0499
_refine_ls_wR_factor_gt     0.1349
_refine_ls_wR_factor_ref     0.1559
_refine_ls_goodness_of_fit_ref     1.026
_refine_ls_restrained_S_all     1.026
_refine_ls_number_reflns     3921
_refine_ls_number_parameters     183
_refine_ls_number_restraints     0
_refine_ls_hydrogen_treatment     constr
_refine_ls_weighting_scheme     calc
_refine_ls_weighting_details
         'calc w=1/[\s^2^(Fo^2^)+(0.0715P)^2^+0.2241P] where P=(Fo^2^+2Fc^2^)/3'
_atom_sites_solution_hydrogens     geom
_atom_sites_solution_primary     direct
_atom_sites_solution_secondary     difmap
_refine_ls_shift/su_max     0.000
_refine_ls_shift/su_mean     0.000
_refine_diff_density_max     0.233
_refine_diff_density_min     -0.161
_refine_ls_extinction_method     'SHELXL97 (Sheldrick, 2008)'
_refine_ls_extinction_coef     0.020(3)
_refine_ls_extinction_expression
                                  'Fc^*^=kFc[1+0.001xFc^2^\l^3^/sin(2\q)]^-1/4^'
loop_
    _atom_type_symbol
    _atom_type_description
    _atom_type_scat_dispersion_real
    _atom_type_scat_dispersion_imag
    _atom_type_scat_source
    'C' 'C' 0.0033 0.0016
                         'International Tables Vol C Tables 4.2.6.8 and 6.1.1.4'
    'H' 'H' 0.0000 0.0000
                         'International Tables Vol C Tables 4.2.6.8 and 6.1.1.4'
    'N' 'N' 0.0061 0.0033
                         'International Tables Vol C Tables 4.2.6.8 and 6.1.1.4'
    'O' 'O' 0.0106 0.0060
                         'International Tables Vol C Tables 4.2.6.8 and 6.1.1.4'
_computing_data_collection     'APEX2 (Bruker, 2008)'
_computing_cell_refinement     'SAINT (Bruker, 2008)'
_computing_data_reduction     'SAINT (Bruker, 2008)'
_computing_structure_solution     'SHELXS97 (Sheldrick, 2008)'
_computing_structure_refinement     'SHELXL97 (Sheldrick, 2008)'
_computing_molecular_graphics     'ORTEP-3 for Windows (Farrugia, 2012)'
_computing_publication_material
                            'SHELXL97 (Sheldrick, 2008) and PLATON (Spek, 2009)'
loop_
    _atom_site_type_symbol
    _atom_site_label
    _atom_site_fract_x
    _atom_site_fract_y
    _atom_site_fract_z
    _atom_site_U_iso_or_equiv
    _atom_site_adp_type
    _atom_site_calc_flag
    _atom_site_refinement_flags
    _atom_site_occupancy
    _atom_site_symmetry_multiplicity
    _atom_site_disorder_assembly
    _atom_site_disorder_group
    C C1 0.37143(13) 0.36601(14) -0.34891(10) 0.0447(3) Uani d . 1 1 . .
    C C2 0.24361(15) 0.37189(17) -0.38045(13) 0.0588(4) Uani d . 1 1 . .
    H H2 0.2035 0.4073 -0.4455 0.071 Uiso calc R 1 1 . .
    C C3 0.17631(16) 0.3268(2) -0.31782(17) 0.0701(5) Uani d . 1 1 . .
    H H3 0.0908 0.3311 -0.3407 0.084 Uiso calc R 1 1 . .
    C C4 0.23319(19) 0.27475(19) -0.22096(17) 0.0724(5) Uani d . 1 1 . .
    H H4 0.1867 0.2442 -0.1783 0.087 Uiso calc R 1 1 . .
    C C5 0.36069(17) 0.26853(18) -0.18788(13) 0.0601(4) Uani d . 1 1 . .
    H H5 0.3995 0.2335 -0.1224 0.072 Uiso calc R 1 1 . .
    C C6 0.43142(13) 0.31337(15) -0.25025(10) 0.0445(3) Uani d . 1 1 . .
    C C7 0.56975(14) 0.3028(2) -0.21832(11) 0.0602(4) Uani d . 1 1 . .
    H H7A 0.5930 0.2264 -0.2545 0.072 Uiso calc R 1 1 . .
    H H7B 0.6031 0.3844 -0.2407 0.072 Uiso calc R 1 1 . .
    C C8 0.66303(14) 0.38414(16) -0.03882(11) 0.0516(4) Uani d . 1 1 . .
    C C9 0.6376(2) 0.5280(2) -0.07480(15) 0.0830(6) Uani d . 1 1 . .
    H H9A 0.6843 0.5498 -0.1222 0.125 Uiso calc R 1 1 . .
    H H9B 0.6607 0.5880 -0.0161 0.125 Uiso calc R 1 1 . .
    H H9C 0.5513 0.5384 -0.1092 0.125 Uiso calc R 1 1 . .
    C C10 0.72605(14) 0.35770(15) 0.06411(11) 0.0492(4) Uani d . 1 1 . .
    H H10 0.7488 0.4313 0.1090 0.059 Uiso calc R 1 1 . .
    C C11 0.75754(13) 0.22683(14) 0.10462(10) 0.0438(3) Uani d . 1 1 . .
    C C12 0.83849(12) 0.20920(14) 0.21386(10) 0.0414(3) Uani d . 1 1 . .
    C C13 0.88339(15) 0.08133(17) 0.24592(12) 0.0559(4) Uani d . 1 1 . .
    H H13 0.8632 0.0086 0.1999 0.067 Uiso calc R 1 1 . .
    C C14 0.95824(18) 0.0598(2) 0.34596(13) 0.0714(5) Uani d . 1 1 . .
    H H14 0.9888 -0.0267 0.3663 0.086 Uiso calc R 1 1 . .
    C C15 0.98725(17) 0.1654(2) 0.41484(12) 0.0709(5) Uani d . 1 1 . .
    H H15 1.0376 0.1509 0.4819 0.085 Uiso calc R 1 1 . .
    C C16 0.94187(17) 0.2926(2) 0.38466(12) 0.0691(5) Uani d . 1 1 . .
    H H16 0.9604 0.3641 0.4318 0.083 Uiso calc R 1 1 . .
    C C17 0.86870(15) 0.31536(17) 0.28458(11) 0.0568(4) Uani d . 1 1 . .
    H H17 0.8395 0.4025 0.2645 0.068 Uiso calc R 1 1 . .
    N N1 0.43740(14) 0.41274(17) -0.41456(10) 0.0704(4) Uani d . 1 1 . .
    H H1A 0.3993 0.4452 -0.4745 0.084 Uiso calc R 1 1 . .
    H H1B 0.5165 0.4093 -0.3954 0.084 Uiso calc R 1 1 . .
    N N2 0.62611(13) 0.28532(14) -0.10721(9) 0.0572(4) Uani d . 1 1 . .
    H H2A 0.6362 0.2033 -0.0841 0.069 Uiso calc R 1 1 . .
    O O1 0.72160(13) 0.12117(11) 0.05299(8) 0.0710(4) Uani d . 1 1 . .
loop_
    _atom_site_aniso_label
    _atom_site_aniso_U_11
    _atom_site_aniso_U_22
    _atom_site_aniso_U_33
    _atom_site_aniso_U_12
    _atom_site_aniso_U_13
    _atom_site_aniso_U_23
    C1 0.0496(8) 0.0388(8) 0.0424(7) 0.0033(6) 0.0076(6) -0.0008(5)
    C2 0.0501(9) 0.0528(9) 0.0654(9) 0.0066(7) 0.0031(7) -0.0081(7)
    C3 0.0493(9) 0.0607(11) 0.0986(14) -0.0023(8) 0.0179(9) -0.0194(10)
    C4 0.0741(12) 0.0607(11) 0.0985(14) -0.0168(9) 0.0506(11) -0.0133(10)
    C5 0.0728(11) 0.0578(10) 0.0551(8) -0.0043(8) 0.0270(8) 0.0019(7)
    C6 0.0493(8) 0.0446(8) 0.0381(6) 0.0003(6) 0.0101(5) 0.0000(6)
    C7 0.0511(8) 0.0879(13) 0.0373(7) 0.0072(8) 0.0052(6) 0.0062(7)
    C8 0.0517(8) 0.0490(9) 0.0492(7) 0.0033(7) 0.0065(6) 0.0074(6)
    C9 0.1066(16) 0.0575(12) 0.0705(11) 0.0052(11) 0.0013(11) 0.0193(9)
    C10 0.0554(8) 0.0400(8) 0.0446(7) -0.0008(6) 0.0016(6) 0.0002(6)
    C11 0.0445(7) 0.0414(8) 0.0402(6) -0.0044(6) 0.0032(5) -0.0026(5)
    C12 0.0389(7) 0.0425(8) 0.0401(6) -0.0038(5) 0.0069(5) 0.0023(5)
    C13 0.0635(10) 0.0474(9) 0.0527(8) 0.0000(7) 0.0094(7) 0.0081(7)
    C14 0.0772(12) 0.0672(12) 0.0623(10) 0.0094(9) 0.0074(9) 0.0260(9)
    C15 0.0655(11) 0.0922(14) 0.0453(8) -0.0024(10) 0.0001(7) 0.0165(9)
    C16 0.0724(11) 0.0783(13) 0.0455(8) -0.0077(10) -0.0015(8) -0.0074(8)
    C17 0.0621(9) 0.0502(9) 0.0482(8) -0.0006(7) -0.0008(7) -0.0032(7)
    N1 0.0644(9) 0.0951(12) 0.0499(7) 0.0127(8) 0.0134(6) 0.0302(7)
    N2 0.0638(8) 0.0585(8) 0.0395(6) 0.0052(6) -0.0012(6) 0.0044(5)
    O1 0.0959(9) 0.0427(7) 0.0538(6) -0.0044(6) -0.0122(6) -0.0065(5)
_geom_special_details
;
 All esds (except the esd in the dihedral angle between two l.s. planes)
 are estimated using the full covariance matrix.  The cell esds are taken
 into account individually in the estimation of esds in distances, angles
 and torsion angles; correlations between esds in cell parameters are only
 used when they are defined by crystal symmetry.  An approximate (isotropic)
 treatment of cell esds is used for estimating esds involving l.s. planes.
;
loop_
    _geom_bond_atom_site_label_1
    _geom_bond_atom_site_label_2
    _geom_bond_site_symmetry_2
    _geom_bond_distance
    _geom_bond_publ_flag
    C1 N1 . 1.384(2) ?
    C1 C2 . 1.389(2) ?
    C1 C6 . 1.4053(18) ?
    C2 C3 . 1.358(3) ?
    C2 H2 . 0.9300 ?
    C3 C4 . 1.376(3) ?
    C3 H3 . 0.9300 ?
    C4 C5 . 1.386(3) ?
    C4 H4 . 0.9300 ?
    C5 C6 . 1.384(2) ?
    C5 H5 . 0.9300 ?
    C6 C7 . 1.506(2) ?
    C7 N2 . 1.4571(17) ?
    C7 H7A . 0.9700 ?
    C7 H7B . 0.9700 ?
    C8 N2 . 1.3210(19) ?
    C8 C10 . 1.3888(19) ?
    C8 C9 . 1.496(2) ?
    C9 H9A . 0.9600 ?
    C9 H9B . 0.9600 ?
    C9 H9C . 0.9600 ?
    C10 C11 . 1.403(2) ?
    C10 H10 . 0.9300 ?
    C11 O1 . 1.2516(16) ?
    C11 C12 . 1.5036(17) ?
    C12 C13 . 1.379(2) ?
    C12 C17 . 1.387(2) ?
    C13 C14 . 1.387(2) ?
    C13 H13 . 0.9300 ?
    C14 C15 . 1.367(3) ?
    C14 H14 . 0.9300 ?
    C15 C16 . 1.369(3) ?
    C15 H15 . 0.9300 ?
    C16 C17 . 1.383(2) ?
    C16 H16 . 0.9300 ?
    C17 H17 . 0.9300 ?
    N1 H1A . 0.8600 ?
    N1 H1B . 0.8600 ?
    N2 H2A . 0.8600 ?
loop_
    _geom_angle_atom_site_label_1
    _geom_angle_atom_site_label_2
    _geom_angle_atom_site_label_3
    _geom_angle_site_symmetry_1
    _geom_angle_site_symmetry_3
    _geom_angle
    _geom_angle_publ_flag
    N1 C1 C2 . . 119.65(13) ?
    N1 C1 C6 . . 121.19(13) ?
    C2 C1 C6 . . 119.16(14) ?
    C3 C2 C1 . . 121.04(16) ?
    C3 C2 H2 . . 119.5 ?
    C1 C2 H2 . . 119.5 ?
    C2 C3 C4 . . 120.75(16) ?
    C2 C3 H3 . . 119.6 ?
    C4 C3 H3 . . 119.6 ?
    C3 C4 C5 . . 119.09(16) ?
    C3 C4 H4 . . 120.5 ?
    C5 C4 H4 . . 120.5 ?
    C6 C5 C4 . . 121.33(16) ?
    C6 C5 H5 . . 119.3 ?
    C4 C5 H5 . . 119.3 ?
    C5 C6 C1 . . 118.63(14) ?
    C5 C6 C7 . . 122.58(13) ?
    C1 C6 C7 . . 118.75(12) ?
    N2 C7 C6 . . 114.79(13) ?
    N2 C7 H7A . . 108.6 ?
    C6 C7 H7A . . 108.6 ?
    N2 C7 H7B . . 108.6 ?
    C6 C7 H7B . . 108.6 ?
    H7A C7 H7B . . 107.5 ?
    N2 C8 C10 . . 121.76(14) ?
    N2 C8 C9 . . 118.48(13) ?
    C10 C8 C9 . . 119.75(15) ?
    C8 C9 H9A . . 109.5 ?
    C8 C9 H9B . . 109.5 ?
    H9A C9 H9B . . 109.5 ?
    C8 C9 H9C . . 109.5 ?
    H9A C9 H9C . . 109.5 ?
    H9B C9 H9C . . 109.5 ?
    C8 C10 C11 . . 124.07(13) ?
    C8 C10 H10 . . 118.0 ?
    C11 C10 H10 . . 118.0 ?
    O1 C11 C10 . . 122.65(12) ?
    O1 C11 C12 . . 117.23(12) ?
    C10 C11 C12 . . 120.12(12) ?
    C13 C12 C17 . . 118.34(13) ?
    C13 C12 C11 . . 118.62(13) ?
    C17 C12 C11 . . 123.03(13) ?
    C12 C13 C14 . . 120.79(16) ?
    C12 C13 H13 . . 119.6 ?
    C14 C13 H13 . . 119.6 ?
    C15 C14 C13 . . 120.23(17) ?
    C15 C14 H14 . . 119.9 ?
    C13 C14 H14 . . 119.9 ?
    C14 C15 C16 . . 119.68(15) ?
    C14 C15 H15 . . 120.2 ?
    C16 C15 H15 . . 120.2 ?
    C15 C16 C17 . . 120.48(16) ?
    C15 C16 H16 . . 119.8 ?
    C17 C16 H16 . . 119.8 ?
    C16 C17 C12 . . 120.47(16) ?
    C16 C17 H17 . . 119.8 ?
    C12 C17 H17 . . 119.8 ?
    C1 N1 H1A . . 120.0 ?
    C1 N1 H1B . . 120.0 ?
    H1A N1 H1B . . 120.0 ?
    C8 N2 C7 . . 125.86(14) ?
    C8 N2 H2A . . 117.1 ?
    C7 N2 H2A . . 117.1 ?
loop_
    _geom_torsion_atom_site_label_1
    _geom_torsion_atom_site_label_2
    _geom_torsion_atom_site_label_3
    _geom_torsion_atom_site_label_4
    _geom_torsion_site_symmetry_1
    _geom_torsion_site_symmetry_2
    _geom_torsion_site_symmetry_3
    _geom_torsion_site_symmetry_4
    _geom_torsion
    _geom_torsion_publ_flag
    N1 C1 C2 C3 . . . . 179.97(16) ?
    C6 C1 C2 C3 . . . . -0.5(2) ?
    C1 C2 C3 C4 . . . . 0.4(3) ?
    C2 C3 C4 C5 . . . . -0.2(3) ?
    C3 C4 C5 C6 . . . . 0.0(3) ?
    C4 C5 C6 C1 . . . . 0.0(2) ?
    C4 C5 C6 C7 . . . . -177.47(16) ?
    N1 C1 C6 C5 . . . . 179.81(15) ?
    C2 C1 C6 C5 . . . . 0.3(2) ?
    N1 C1 C6 C7 . . . . -2.6(2) ?
    C2 C1 C6 C7 . . . . 177.83(14) ?
    C5 C6 C7 N2 . . . . -19.4(2) ?
    C1 C6 C7 N2 . . . . 163.10(14) ?
    N2 C8 C10 C11 . . . . 0.8(3) ?
    C9 C8 C10 C11 . . . . -178.05(17) ?
    C8 C10 C11 O1 . . . . -6.6(3) ?
    C8 C10 C11 C12 . . . . 172.88(14) ?
    O1 C11 C12 C13 . . . . 9.5(2) ?
    C10 C11 C12 C13 . . . . -170.01(14) ?
    O1 C11 C12 C17 . . . . -169.53(15) ?
    C10 C11 C12 C17 . . . . 11.0(2) ?
    C17 C12 C13 C14 . . . . -0.9(2) ?
    C11 C12 C13 C14 . . . . -179.89(15) ?
    C12 C13 C14 C15 . . . . 0.9(3) ?
    C13 C14 C15 C16 . . . . 0.1(3) ?
    C14 C15 C16 C17 . . . . -1.1(3) ?
    C15 C16 C17 C12 . . . . 1.1(3) ?
    C13 C12 C17 C16 . . . . -0.1(2) ?
    C11 C12 C17 C16 . . . . 178.86(15) ?
    C10 C8 N2 C7 . . . . -174.01(15) ?
    C9 C8 N2 C7 . . . . 4.9(3) ?
    C6 C7 N2 C8 . . . . -90.1(2) ?
loop_
    _geom_hbond_atom_site_label_D
    _geom_hbond_atom_site_label_H
    _geom_hbond_atom_site_label_A
    _geom_hbond_site_symmetry_A
    _geom_hbond_distance_DH
    _geom_hbond_distance_HA
    _geom_hbond_distance_DA
    _geom_hbond_angle_DHA
    N2 H2A O1 . 0.86 1.99 2.6619(17) 134
    N1 H1A O1 2_654 0.86 2.27 3.0009(19) 143
_iucr_refine_instructions_details
;
TITL acfe in P2(1)/c
CELL  0.71073  11.3197   9.8341  13.4207   90.000  106.387   90.000
ZERR     4.00   0.0004   0.0003   0.0004    0.000    0.002    0.000
LATT   1
SYMM  - X, 1/2 + Y, 1/2 - Z
SFAC  C    H    N    O
UNIT  68   72   8    4
MERG   2
FMAP   2
PLAN   10
L.S.  10
BOND $H
ACTA
CONF
SIZE 0.20 0.25 0.30
WGHT    0.071500    0.224100
EXTI    0.020004
FVAR       0.20094
C1    1    0.371429    0.366006   -0.348908    11.00000    0.04961    0.03882 =
         0.04242   -0.00080    0.00764    0.00329
C2    1    0.243613    0.371888   -0.380446    11.00000    0.05007    0.05281 =
         0.06539   -0.00805    0.00315    0.00662
AFIX  43
H2    2    0.203507    0.407265   -0.445458    11.00000   -1.20000
AFIX   0
C3    1    0.176313    0.326781   -0.317822    11.00000    0.04932    0.06068 =
         0.09858   -0.01940    0.01794   -0.00235
AFIX  43
H3    2    0.090821    0.331102   -0.340660    11.00000   -1.20000
AFIX   0
C4    1    0.233189    0.274754   -0.220956    11.00000    0.07415    0.06067 =
         0.09847   -0.01327    0.05057   -0.01680
AFIX  43
H4    2    0.186739    0.244194   -0.178272    11.00000   -1.20000
AFIX   0
C5    1    0.360689    0.268527   -0.187880    11.00000    0.07275    0.05780 =
         0.05514    0.00188    0.02703   -0.00433
AFIX  43
H5    2    0.399453    0.233499   -0.122449    11.00000   -1.20000
AFIX   0
C6    1    0.431417    0.313373   -0.250252    11.00000    0.04933    0.04460 =
         0.03806    0.00001    0.01008    0.00030
C7    1    0.569749    0.302763   -0.218316    11.00000    0.05112    0.08786 =
         0.03728    0.00615    0.00523    0.00717
AFIX  23
H7A   2    0.593006    0.226387   -0.254467    11.00000   -1.20000
H7B   2    0.603066    0.384380   -0.240727    11.00000   -1.20000
AFIX   0
C8    1    0.663032    0.384144   -0.038820    11.00000    0.05173    0.04904 =
         0.04921    0.00740    0.00648    0.00326
C9    1    0.637554    0.527971   -0.074804    11.00000    0.10661    0.05749 =
         0.07046    0.01929    0.00127    0.00525
AFIX 137
H9A   2    0.684298    0.549796   -0.122250    11.00000   -1.50000
H9B   2    0.660674    0.588003   -0.016088    11.00000   -1.50000
H9C   2    0.551343    0.538403   -0.109163    11.00000   -1.50000
AFIX   0
C10   1    0.726054    0.357698    0.064108    11.00000    0.05537    0.04004 =
         0.04462    0.00024    0.00164   -0.00075
AFIX  43
H10   2    0.748803    0.431276    0.108970    11.00000   -1.20000
AFIX   0
C11   1    0.757542    0.226831    0.104624    11.00000    0.04445    0.04142 =
         0.04019   -0.00257    0.00324   -0.00441
C12   1    0.838492    0.209202    0.213855    11.00000    0.03894    0.04248 =
         0.04013    0.00228    0.00693   -0.00378
C13   1    0.883394    0.081327    0.245918    11.00000    0.06347    0.04738 =
         0.05269    0.00806    0.00943    0.00004
AFIX  43
H13   2    0.863248    0.008635    0.199905    11.00000   -1.20000
AFIX   0
C14   1    0.958238    0.059828    0.345961    11.00000    0.07718    0.06720 =
         0.06231    0.02600    0.00742    0.00939
AFIX  43
H14   2    0.988801   -0.026706    0.366260    11.00000   -1.20000
AFIX   0
C15   1    0.987246    0.165391    0.414842    11.00000    0.06555    0.09221 =
         0.04529    0.01653    0.00005   -0.00235
AFIX  43
H15   2    1.037555    0.150895    0.481876    11.00000   -1.20000
AFIX   0
C16   1    0.941870    0.292567    0.384658    11.00000    0.07243    0.07827 =
         0.04549   -0.00739   -0.00151   -0.00774
AFIX  43
H16   2    0.960388    0.364146    0.431801    11.00000   -1.20000
AFIX   0
C17   1    0.868702    0.315356    0.284580    11.00000    0.06206    0.05021 =
         0.04821   -0.00317   -0.00075   -0.00064
AFIX  43
H17   2    0.839545    0.402461    0.264549    11.00000   -1.20000
AFIX   0
N1    3    0.437400    0.412741   -0.414562    11.00000    0.06444    0.09513 =
         0.04992    0.03019    0.01345    0.01270
AFIX  93
H1A   2    0.399253    0.445195   -0.474511    11.00000   -1.20000
H1B   2    0.516529    0.409319   -0.395398    11.00000   -1.20000
AFIX   0
N2    3    0.626109    0.285320   -0.107207    11.00000    0.06385    0.05854 =
         0.03954    0.00435   -0.00122    0.00525
AFIX  43
H2A   2    0.636246    0.203328   -0.084075    11.00000   -1.20000
AFIX   0
O1    4    0.721596    0.121166    0.052989    11.00000    0.09585    0.04273 =
         0.05384   -0.00652   -0.01225   -0.00444
HKLF 4
REM  acfe in P2(1)/c
REM R1 =  0.0499 for   2528 Fo > 4sig(Fo)  and  0.0830 for all   3921 data
REM    183 parameters refined using      0 restraints
END
WGHT      0.0667      0.2413
REM Highest difference peak  0.233,  deepest hole -0.161,  1-sigma level  0.032
Q1    1   0.7983  0.2212  0.1648  11.00000  0.05    0.23
Q2    1   0.4022  0.3196 -0.3044  11.00000  0.05    0.20
Q3    1   0.5077  0.3559 -0.4152  11.00000  0.05    0.16
Q4    1   0.9012  0.1543  0.2214  11.00000  0.05    0.14
Q5    1   0.7857  0.1562  0.0491  11.00000  0.05    0.14
Q6    1   0.4078  0.3235 -0.2062  11.00000  0.05    0.14
Q7    1   0.3999  0.2558 -0.2340  11.00000  0.05    0.14
Q8    1   0.7034  0.2932  0.0902  11.00000  0.05    0.14
Q9    1   0.8851  0.2938  0.3394  11.00000  0.05    0.13
Q10   1   0.6848  0.3706  0.0201  11.00000  0.05    0.13
;
