# Supplementary material for: (Z)-3-[(2-Amino­benz­yl)amino]-1-phenyl­but-2-en-1-one
Source: Acta Crystallogr Sect E Struct Rep Online. 2014 Jun 4;70(Pt 7):o742. doi: 10.1107/S1600536814012070 (PMC4120556; doi:10.1107/S1600536814012070)
Supplement: Supplementary file 2 [file e-70-0o742-Isup2.hkl]

#
# h,k,l, Fc-squared, Fo-squared, sigma(Fo-squared) and status flag
#
data_I
_shelx_title ' acfe in P2(1)/c'
_shelx_refln_list_code          4
_shelx_F_calc_maximum      203.46
_exptl_crystal_F_000       568.00
_reflns_d_resolution_high  0.7259
 
loop_
 _symmetry_equiv_pos_as_xyz
 'x, y, z'
 '-x, y+1/2, -z+1/2'
 '-x, -y, -z'
 'x, -y-1/2, z-1/2'
 
_cell_length_a    11.3197
_cell_length_b     9.8341
_cell_length_c    13.4207
_cell_angle_alpha  90.000
_cell_angle_beta  106.387
_cell_angle_gamma  90.000
 
_shelx_F_squared_multiplier     1.000
 
loop_
 _refln_index_h
 _refln_index_k
 _refln_index_l
 _refln_F_squared_calc
 _refln_F_squared_meas
 _refln_F_squared_sigma
 _refln_observed_status
   1   0   0      916.34      868.91      9.74 o
   2   0   0     1743.29     1892.25     15.95 o
   3   0   0     2101.33     2029.84     17.23 o
   4   0   0      590.82      610.95      5.66 o
   5   0   0     1506.45     1679.26     14.67 o
   6   0   0      314.15      382.18      5.33 o
   7   0   0      142.60      126.04      3.02 o
   8   0   0      197.11      186.27      4.03 o
   9   0   0        0.10        1.16      0.83 o
  10   0   0      402.28      323.80      6.27 o
  11   0   0       21.44       19.69      4.71 o
  12   0   0       10.73        9.27      2.18 o
  13   0   0        4.33        0.34      2.01 o
  14   0   0        1.06        0.06      2.18 o
   1   1   0     2135.53     2180.49     18.32 o
   2   1   0     1490.50     1561.96     11.13 o
   3   1   0      201.80      170.59      1.38 o
   4   1   0     2037.86     2141.93     13.45 o
   5   1   0        7.91        2.46      0.28 o
   6   1   0      270.74      285.80      2.85 o
   7   1   0        0.50        0.11      0.38 o
   8   1   0      273.22      256.82      3.21 o
   9   1   0       60.61       63.50      1.93 o
  10   1   0        0.61        0.66      0.81 o
  11   1   0        0.01        1.05      0.91 o
  12   1   0        3.83        1.71      1.07 o
  13   1   0        0.50       -0.82      2.08 o
  14   1   0        2.83        5.63      2.09 o
   0   2   0    13814.91    13817.03    213.90 o
   1   2   0       16.70       16.36      0.49 o
   2   2   0      939.67      939.65      8.25 o
   3   2   0      158.19      178.48      1.69 o
   4   2   0       49.13       45.67      1.12 o
   5   2   0      895.50      931.29      7.59 o
   6   2   0       63.90       62.20      1.54 o
   7   2   0        0.00       -0.33      0.43 o
   8   2   0       26.68       26.25      1.24 o
   9   2   0       12.04       14.44      1.03 o
  10   2   0       61.71       55.74      2.36 o
  11   2   0        1.00       -0.39      0.91 o
  12   2   0       20.46       19.06      1.71 o
  13   2   0        6.25        4.91      1.90 o
  14   2   0        1.44        1.47      1.90 o
   1   3   0        9.16       15.35      0.68 o
   2   3   0      388.15      395.43     10.08 o
   3   3   0      681.62      693.63      7.01 o
   4   3   0     1191.89     1246.18      9.85 o
   5   3   0        9.42       12.81      1.06 o
   6   3   0       96.67       97.87      1.79 o
   7   3   0       14.11       13.48      0.92 o
   8   3   0        2.70        3.14      0.80 o
   9   3   0        6.80        6.06      0.87 o
  10   3   0        9.61        8.61      1.03 o
  11   3   0       31.82       36.45      1.98 o
  12   3   0        9.95       11.08      1.49 o
  13   3   0        0.04       -0.41      1.72 o
  14   3   0       21.41       19.50      2.61 o
   0   4   0      722.02      750.01     12.67 o
   1   4   0        0.11        0.35      0.30 o
   2   4   0      243.58      250.21      5.29 o
   3   4   0      144.58      184.20      2.51 o
   4   4   0      295.66      295.12      4.04 o
   5   4   0      312.57      338.24      4.15 o
   6   4   0        1.15        0.62      0.42 o
   7   4   0      211.01      216.73      3.92 o
   8   4   0        0.13        0.66      0.78 o
   9   4   0        1.04       -0.60      0.88 o
  10   4   0        8.99       12.95      1.27 o
  11   4   0       12.06       13.31      1.28 o
  12   4   0        0.01        1.61      1.70 o
  13   4   0       10.75       12.59      2.32 o
  14   4   0        0.09        0.31      2.41 o
   1   5   0       40.42       41.72      1.22 o
   2   5   0      556.53      593.93     13.83 o
   3   5   0      133.86      139.76      2.43 o
   4   5   0      153.54      155.06      2.67 o
   5   5   0        5.03        3.74      0.54 o
   6   5   0      147.80      161.42      2.93 o
   7   5   0        2.75        2.95      0.67 o
   8   5   0        0.00        0.65      0.91 o
   9   5   0        1.09        1.15      1.04 o
  10   5   0        0.40       -0.87      1.18 o
  11   5   0        3.17        2.76      1.04 o
  12   5   0        5.53        1.82      1.72 o
  13   5   0        3.04        1.65      2.24 o
   0   6   0       21.96       16.18      1.65 o
   1   6   0       42.12       26.75      1.36 o
   2   6   0       28.44       28.30      1.49 o
   3   6   0        6.87        6.47      0.84 o
   4   6   0        4.13        4.11      0.58 o
   5   6   0       22.30       20.00      1.16 o
   6   6   0       49.43       50.93      2.52 o
   7   6   0       57.19       56.36      2.79 o
   8   6   0       13.65       12.37      1.35 o
   9   6   0       12.66       13.00      1.64 o
  10   6   0        6.97        6.09      1.32 o
  11   6   0        6.03        5.11      1.35 o
  12   6   0        0.35        2.63      1.90 o
  13   6   0        0.17       -0.18      1.85 o
   1   7   0       64.20       58.96      1.51 o
   2   7   0       69.21       61.49      3.53 o
   3   7   0       56.61       60.53      1.84 o
   4   7   0        2.53        0.39      0.63 o
   5   7   0        5.84        4.45      0.83 o
   6   7   0       12.78       14.37      1.76 o
   7   7   0       14.37       17.05      1.98 o
   8   7   0        2.22        1.72      1.32 o
   9   7   0       19.35       20.09      1.81 o
  10   7   0        1.54        5.13      1.35 o
  11   7   0        1.16        1.22      1.81 o
  12   7   0        4.30        2.31      1.95 o
   0   8   0        4.74        2.93      1.37 o
   1   8   0      154.32      144.99      3.89 o
   2   8   0      525.16      552.90     22.38 o
   3   8   0      302.45      299.18      5.39 o
   4   8   0       91.58      101.02      3.53 o
   5   8   0       18.25       19.71      2.54 o
   6   8   0       10.29        9.26      1.70 o
   7   8   0       56.34       60.42      2.61 o
   8   8   0       80.68       84.03      3.05 o
   9   8   0        6.00       10.39      1.55 o
  10   8   0        1.01        0.41      1.72 o
  11   8   0        5.15        2.86      3.82 o
  12   8   0        0.35       -1.85      1.85 o
   1   9   0       42.72       38.21      5.20 o
   2   9   0       19.22       22.09      2.61 o
   3   9   0      112.30      113.78      3.96 o
   4   9   0        0.83       -1.33      1.33 o
   5   9   0      118.38      121.03      4.14 o
   6   9   0       40.79       46.99      3.05 o
   7   9   0       16.99       20.22      2.33 o
   8   9   0        6.17        8.81      1.60 o
   9   9   0       36.57       38.11      3.14 o
  10   9   0        0.01       -0.87      1.84 o
  11   9   0        0.61       -1.86      3.65 o
   0  10   0       23.81       20.81      3.96 o
   1  10   0        0.58       -0.50      1.75 o
   2  10   0        6.00        0.68      1.47 o
   3  10   0       38.64       34.49      5.36 o
   4  10   0       37.34       27.80      2.47 o
   5  10   0        0.19       -0.16      1.52 o
   6  10   0        0.62        0.38      2.83 o
   7  10   0        7.80       10.09      5.06 o
   8  10   0       10.55       12.76      2.33 o
   9  10   0        4.44        0.80      1.81 o
  10  10   0        0.55        0.65      2.24 o
   1  11   0       16.51       20.59      3.59 o
   2  11   0        0.26        1.15      1.60 o
   3  11   0        0.11       -0.97      1.82 o
   4  11   0        0.15       -0.57      1.60 o
   5  11   0       12.73       11.05      2.03 o
   6  11   0        0.41       -0.19      1.59 o
   7  11   0        8.60       21.15      2.57 o
   8  11   0        0.38       -0.47      1.93 o
   0  12   0       59.93       59.95      6.44 o
   1  12   0       10.28       12.17      4.95 o
   2  12   0       24.89       32.16      2.90 o
   3  12   0       16.28       14.95      2.26 o
   4  12   0        0.14       -0.48      1.87 o
   5  12   0        0.87       -2.03      2.03 o
   6  12   0        0.05        1.31      1.88 o
   1  13   0        8.34       22.94      3.60 o
   2  13   0        0.03       -1.40      1.71 o
   3  13   0        0.05       -0.31      1.71 o
   4  13   0        0.11       -0.47      1.96 o
 -15   1   1        5.01       10.08      2.42 o
 -14   1   1        0.53       -1.41      1.81 o
 -13   1   1        0.68       -0.93      1.36 o
 -12   1   1        0.00        0.66      1.27 o
 -11   1   1        9.31       10.55      1.48 o
 -10   1   1       15.21       11.49      1.08 o
  -9   1   1        9.31       11.92      0.92 o
  -8   1   1       17.69       20.39      1.01 o
  -7   1   1       25.26       24.49      1.21 o
  -6   1   1      339.99      337.53      3.42 o
  -5   1   1       36.95       39.34      0.65 o
  -4   1   1      242.74      226.70      1.88 o
  -3   1   1     4220.70     4044.93     26.91 o
  -2   1   1      593.36      657.82      5.04 o
  -1   1   1       36.49       32.78      0.48 o
   0   1   1       10.57        1.61      0.38 o
   1   1   1      258.15      239.26      1.82 o
   2   1   1        3.36        4.24      0.19 o
   3   1   1      780.90      758.02      4.99 o
   4   1   1     1099.26     1157.54      7.28 o
   5   1   1       52.92       55.60      0.87 o
   6   1   1      354.76      351.66      3.40 o
   7   1   1       99.50      100.03      1.79 o
   8   1   1        0.84        0.89      0.54 o
   9   1   1        0.12       -0.15      0.61 o
  10   1   1        4.97        3.84      0.88 o
  11   1   1        8.56        6.93      1.15 o
  12   1   1        0.14       -0.07      1.12 o
  13   1   1        7.40        8.03      2.36 o
  14   1   1        1.56       -1.85      1.85 o
 -15   2   1       15.19       22.23      2.95 o
 -14   2   1        0.81        2.57      1.95 o
 -13   2   1        2.26        1.07      1.72 o
 -12   2   1        1.62       -1.09      1.47 o
 -11   2   1       31.23       30.11      1.75 o
 -10   2   1       40.35       36.05      1.57 o
  -9   2   1        0.07       -0.34      0.58 o
  -8   2   1        2.32        1.87      0.46 o
  -7   2   1        3.53        1.96      0.43 o
  -6   2   1      246.49      278.53      3.47 o
  -5   2   1      616.12      656.02      5.02 o
  -4   2   1       50.43       34.99      0.74 o
  -3   2   1      287.75      303.63      3.06 o
  -2   2   1     1090.60     1072.09      8.86 o
  -1   2   1     3222.39     3144.16     25.31 o
   0   2   1    14757.54    14928.35    238.29 o
   1   2   1       62.24       47.29      0.65 o
   2   2   1      664.30      670.04      5.20 o
   3   2   1      177.54      193.96      1.74 o
   4   2   1      337.13      356.48      2.92 o
   5   2   1      626.83      663.35      5.69 o
   6   2   1        8.72       10.47      0.77 o
   7   2   1       34.35       31.20      1.21 o
   8   2   1        4.61        3.06      0.86 o
   9   2   1       60.99       55.08      2.12 o
  10   2   1        4.09        1.07      0.93 o
  11   2   1        0.29       -0.40      1.13 o
  12   2   1       47.01       47.10      2.44 o
  13   2   1        0.55        1.49      1.32 o
  14   2   1        0.01        1.68      1.99 o
 -14   3   1        5.98        4.74      2.15 o
 -13   3   1        0.39       -1.32      1.52 o
 -12   3   1        1.29       -0.92      0.95 o
 -11   3   1        3.98        5.10      0.97 o
 -10   3   1       19.00       18.52      1.26 o
  -9   3   1        3.99        4.45      0.77 o
  -8   3   1        9.71       11.60      0.83 o
  -7   3   1       77.26       91.58      2.12 o
  -6   3   1        9.76       11.13      0.84 o
  -5   3   1        1.05        0.93      0.50 o
  -4   3   1        8.53       10.40      0.74 o
  -3   3   1        0.04       -0.14      0.26 o
  -2   3   1       18.17       19.61      0.59 o
  -1   3   1     2077.53     2062.49     17.16 o
   0   3   1      802.57      817.13      7.51 o
   1   3   1     1296.55     1339.68     12.03 o
   2   3   1      887.70      828.08      6.44 o
   3   3   1      622.20      706.63     10.18 o
   4   3   1        3.79        3.28      0.36 o
   5   3   1        1.71        2.24      0.43 o
   6   3   1      162.90      165.05      2.73 o
   7   3   1        6.79        7.46      0.91 o
   8   3   1        1.20        0.25      0.68 o
   9   3   1       52.00       52.10      1.77 o
  10   3   1        9.60        9.84      1.31 o
  11   3   1        4.41        8.17      1.40 o
  12   3   1        1.03        3.31      1.79 o
  13   3   1       15.28       11.82      2.29 o
  14   3   1        0.00        5.40      2.09 o
 -14   4   1        0.85        1.49      1.95 o
 -13   4   1        2.67        2.35      1.85 o
 -12   4   1       15.84       21.80      1.91 o
 -11   4   1        0.66        0.57      1.26 o
 -10   4   1        2.06        3.46      0.84 o
  -9   4   1        0.85        1.84      0.78 o
  -8   4   1       49.67       60.86      2.84 o
  -7   4   1       18.73       18.00      1.25 o
  -6   4   1        4.56        6.04      0.67 o
  -5   4   1     2014.17     2066.56     22.13 o
  -4   4   1        0.07        0.47      0.32 o
  -3   4   1        3.42        1.96      0.36 o
  -2   4   1        3.07       -0.21      0.31 o
  -1   4   1     1433.68     1555.43     14.04 o
   0   4   1      858.25      916.11      8.05 o
   1   4   1     1088.76     1138.91     10.49 o
   2   4   1     1091.71     1142.09     10.59 o
   3   4   1       73.47       77.97      1.36 o
   4   4   1        1.55        2.19      0.44 o
   5   4   1      232.47      293.85      3.74 o
   6   4   1       39.74       41.09      1.56 o
   7   4   1        7.20       12.11      1.08 o
   8   4   1       10.59        8.29      1.08 o
   9   4   1        0.00       -0.80      0.80 o
  10   4   1       44.77       47.23      1.91 o
  11   4   1       66.48       64.38      2.70 o
  12   4   1       76.66       84.04      3.18 o
  13   4   1        4.38        6.85      3.17 o
  14   4   1        2.29        3.49      3.59 o
 -14   5   1       19.51       21.86      2.95 o
 -13   5   1        3.74        3.79      1.88 o
 -12   5   1       13.25       15.77      1.81 o
 -11   5   1        0.19       -0.04      1.57 o
 -10   5   1        8.48        6.38      1.38 o
  -9   5   1        4.62        4.65      1.57 o
  -8   5   1       88.30       93.96      3.35 o
  -7   5   1       12.49       11.92      1.09 o
  -6   5   1        2.42        3.22      0.65 o
  -5   5   1       51.08       54.54      1.60 o
  -4   5   1       77.57       86.09      1.89 o
  -3   5   1        3.35        1.33      0.36 o
  -2   5   1      282.06      295.90      4.02 o
  -1   5   1      750.26      719.36     12.63 o
   0   5   1      293.14      277.78      3.64 o
   1   5   1      323.83      333.77      3.74 o
   2   5   1      348.63      423.08      8.35 o
   3   5   1      163.87      165.84      2.50 o
   4   5   1      117.69      137.06      2.54 o
   5   5   1       57.45       67.36      1.57 o
   6   5   1      141.35      150.29      3.10 o
   7   5   1       22.73       25.41      1.51 o
   8   5   1        3.82        3.30      0.97 o
   9   5   1        8.77       10.18      1.22 o
  10   5   1       37.15       42.67      2.16 o
  11   5   1       43.89       45.57      2.87 o
  12   5   1        2.22        3.76      2.50 o
  13   5   1        1.09       -0.78      2.34 o
 -13   6   1        1.54        2.67      1.95 o
 -12   6   1        4.10        5.93      1.94 o
 -11   6   1       18.50       19.67      1.89 o
 -10   6   1        1.87        1.60      1.39 o
  -9   6   1       29.31       27.54      1.94 o
  -8   6   1      123.70      119.98      3.20 o
  -7   6   1        4.01        1.65      1.00 o
  -6   6   1       19.72       19.26      1.38 o
  -5   6   1       52.91       61.79      1.82 o
  -4   6   1       11.12       11.69      0.80 o
  -3   6   1      155.79      146.67      4.07 o
  -2   6   1       10.04       13.89      1.64 o
  -1   6   1      165.89      156.84      2.66 o
   0   6   1      165.11      155.88      2.97 o
   1   6   1      334.38      346.58      7.46 o
   2   6   1       13.24       12.82      1.39 o
   3   6   1       85.11       94.35      1.87 o
   4   6   1        0.21       -0.08      0.45 o
   5   6   1      135.27      146.66      3.81 o
   6   6   1       30.73       30.82      1.69 o
   7   6   1       45.43       47.52      3.22 o
   8   6   1        0.11        0.03      0.89 o
   9   6   1       22.46       23.54      2.00 o
  10   6   1       15.41       14.13      1.68 o
  11   6   1       25.29       23.10      2.58 o
  12   6   1        8.60        8.23      2.19 o
  13   6   1        1.42       -0.25      2.00 o
 -13   7   1        3.96        3.91      2.23 o
 -12   7   1        2.94        3.86      2.01 o
 -11   7   1        0.06        0.56      1.43 o
 -10   7   1        3.20        0.19      1.54 o
  -9   7   1        6.04        5.04      1.37 o
  -8   7   1       48.38       58.40      2.54 o
  -7   7   1       54.80       59.49      2.43 o
  -6   7   1        1.79        2.83      1.27 o
  -5   7   1        1.63       -0.70      0.70 o
  -4   7   1       68.75       70.90      1.80 o
  -3   7   1       44.57       41.09      1.75 o
  -2   7   1        7.93        5.70      0.86 o
  -1   7   1       36.37       33.64      1.74 o
   0   7   1        0.33        0.11      0.41 o
   1   7   1      220.17      218.59      4.00 o
   2   7   1       52.09       47.26      1.77 o
   3   7   1        4.45        2.47      0.60 o
   4   7   1       12.55       13.89      2.27 o
   5   7   1       52.51       53.00      2.57 o
   6   7   1        0.44        1.51      0.91 o
   7   7   1        0.56        0.40      0.97 o
   8   7   1        0.83        1.47      1.03 o
   9   7   1       28.25       28.24      2.18 o
  10   7   1       14.49       18.23      3.24 o
  11   7   1        0.67        1.36      1.85 o
  12   7   1        4.28        4.02      2.04 o
 -12   8   1        0.06       -1.48      1.74 o
 -11   8   1        1.09       -0.23      1.75 o
 -10   8   1       14.82       11.77      1.69 o
  -9   8   1       15.68       18.77      1.85 o
  -8   8   1       49.83       49.41      2.61 o
  -7   8   1        0.73        1.36      2.19 o
  -6   8   1        7.55        6.30      1.66 o
  -5   8   1       50.36       53.75      2.90 o
  -4   8   1        2.74        4.19      1.31 o
  -3   8   1      148.62      156.37      3.62 o
  -2   8   1        0.43        0.80      0.67 o
  -1   8   1        0.34       -0.95      0.95 o
   0   8   1      291.40      265.23      6.19 o
   1   8   1       90.65       90.78      4.09 o
   2   8   1      292.34      259.77      5.63 o
   3   8   1       49.28       42.24      2.47 o
   4   8   1       28.82       28.52      2.14 o
   5   8   1       49.48       35.24      4.45 o
   6   8   1        2.67        5.15      1.52 o
   7   8   1        7.89        9.43      1.47 o
   8   8   1        3.46        1.21      1.21 o
   9   8   1        0.00       -1.87      1.87 o
  10   8   1        1.42       -1.75      1.75 o
  11   8   1        0.53       -0.25      1.98 o
 -11   9   1        1.57        1.80      2.03 o
 -10   9   1        0.38       -0.81      1.75 o
  -9   9   1        0.24       -1.12      1.31 o
  -8   9   1        0.85        1.95      1.40 o
  -7   9   1        3.66        2.88      1.89 o
  -6   9   1        1.48        2.09      1.62 o
  -5   9   1       13.79       13.24      1.93 o
  -4   9   1      293.80      312.81      6.73 o
  -3   9   1        0.36        0.71      1.57 o
  -2   9   1       22.05       22.12      2.05 o
  -1   9   1        0.16       -0.62      1.58 o
   0   9   1       39.28       38.34      6.19 o
   1   9   1      100.55       97.17      4.38 o
   2   9   1        0.64       -1.48      1.48 o
   3   9   1        0.00        0.04      1.68 o
   4   9   1       22.28       19.12      2.05 o
   5   9   1       23.83       18.40      2.03 o
   6   9   1      115.24      115.08      5.70 o
   7   9   1       22.01       25.01      1.99 o
   8   9   1       16.94       15.64      2.28 o
   9   9   1        6.54        4.61      2.37 o
  10   9   1        5.02        1.87      2.19 o
 -10  10   1        5.42        5.08      2.17 o
  -9  10   1        0.94        2.71      1.97 o
  -8  10   1       53.52       49.08      2.87 o
  -7  10   1        8.63       10.86      2.04 o
  -6  10   1        0.85        2.42      1.70 o
  -5  10   1       27.89       27.46      2.50 o
  -4  10   1        0.00        0.24      1.42 o
  -3  10   1        0.00       -0.67      1.33 o
  -2  10   1       46.94       44.22      3.65 o
  -1  10   1        0.08       -1.73      1.73 o
   0  10   1       28.74       34.37      3.24 o
   1  10   1       24.16       23.67      2.80 o
   2  10   1      126.75      124.61      4.29 o
   3  10   1       19.86       16.64      2.14 o
   4  10   1        0.42        2.64      1.57 o
   5  10   1        8.66        7.02      1.76 o
   6  10   1        0.01        2.87      1.68 o
   7  10   1       25.49       24.88      2.62 o
   8  10   1       15.83       14.51      2.48 o
   9  10   1        0.48       -1.07      1.86 o
  -8  11   1        0.60        0.46      2.56 o
  -7  11   1       16.52       17.18      2.48 o
  -6  11   1        0.69        0.21      1.75 o
  -5  11   1        0.03        1.13      1.64 o
  -4  11   1       36.74       36.05      2.85 o
  -3  11   1        3.10        3.68      1.65 o
  -2  11   1       17.28       22.82      2.36 o
  -1  11   1        1.19       -1.53      1.83 o
   0  11   1        0.00       -1.63      1.83 o
   1  11   1        0.20        2.57      2.08 o
   2  11   1        0.92        0.50      1.57 o
   3  11   1        2.39        2.21      1.63 o
   4  11   1        0.97        1.27      1.60 o
   5  11   1        2.59        1.60      1.75 o
   6  11   1       11.65       13.69      2.25 o
   7  11   1        3.57        3.06      2.00 o
   8  11   1       11.77       15.24      2.61 o
  -7  12   1        6.19        4.27      2.47 o
  -6  12   1        0.85       -1.68      1.68 o
  -5  12   1        0.21        3.87      1.88 o
  -4  12   1        6.83        8.27      2.95 o
  -3  12   1        0.30       -0.33      1.91 o
  -2  12   1        1.27        3.05      2.02 o
  -1  12   1        0.52        1.47      1.81 o
   0  12   1       14.64       17.09      3.06 o
   1  12   1       10.38        9.54      4.95 o
   2  12   1        8.00        8.51      2.37 o
   3  12   1        3.45        1.11      1.80 o
   4  12   1        0.12       -1.59      1.59 o
   5  12   1        0.27       -1.74      1.74 o
   6  12   1        0.10       -2.62      2.89 o
  -4  13   1        0.00       -0.34      1.86 o
  -3  13   1        4.09        6.69      2.11 o
  -2  13   1        2.17        5.70      1.99 o
  -1  13   1        1.07        3.93      1.93 o
   0  13   1        0.80        1.45      5.45 o
   1  13   1        0.11        1.36      1.93 o
   2  13   1        8.60        4.72      2.14 o
   3  13   1        2.93        2.48      2.03 o
 -15   0   2        5.55        3.93      2.71 o
 -14   0   2        0.04       -0.97      2.35 o
 -13   0   2        5.16       -2.09      2.23 o
 -12   0   2        6.06        6.18      2.08 o
 -11   0   2       13.73       11.28      2.10 o
 -10   0   2       31.20       31.70      2.61 o
  -9   0   2        0.02       -0.14      0.90 o
  -8   0   2        2.08        1.01      0.80 o
  -7   0   2       23.15       22.43      1.47 o
  -6   0   2     1403.86     1461.70     15.42 o
  -5   0   2      741.69      791.83      7.86 o
  -4   0   2     3325.14     3457.06     31.60 o
  -3   0   2    41394.68    38129.66    344.07 o
  -2   0   2     2679.44     2634.52     23.80 o
  -1   0   2      163.27      113.58      1.44 o
   1   0   2     4691.29     4359.29     47.91 o
   2   0   2       32.27       30.36      0.57 o
   3   0   2      191.41      227.29      2.82 o
   4   0   2     2182.42     2270.52     20.95 o
   5   0   2      197.04      254.15      3.39 o
   6   0   2      827.50      808.89      9.12 o
   7   0   2      455.17      450.41      6.37 o
   8   0   2       20.42       13.56      1.85 o
   9   0   2       54.55       45.82      2.30 o
  10   0   2        0.82        0.10      1.02 o
  11   0   2        9.84       11.38      1.70 o
  12   0   2        5.05        3.86      2.24 o
  13   0   2        6.44        7.85      5.70 o
  14   0   2        4.15        1.73      3.47 o
 -15   1   2        5.07        4.55      2.17 o
 -14   1   2        8.52        4.43      1.92 o
 -13   1   2        3.69        3.51      1.45 o
 -12   1   2       62.06       53.75      2.69 o
 -11   1   2        5.15        4.85      1.17 o
 -10   1   2       46.61       41.90      2.18 o
  -9   1   2        0.62       -0.28      0.68 o
  -8   1   2       43.93       44.90      1.31 o
  -7   1   2       91.38       74.32      1.36 o
  -6   1   2       28.41       31.74      0.70 o
  -5   1   2       29.30       40.56      0.68 o
  -4   1   2     3369.21     3305.86     20.51 o
  -3   1   2     9421.56     9122.24     75.71 o
  -2   1   2    17508.31    17695.44    468.48 o
  -1   1   2      527.91      571.99      4.14 o
   0   1   2        1.98        2.20      0.10 o
   1   1   2     4035.60     4078.75     48.67 o
   2   1   2      571.64      520.79      3.38 o
   3   1   2        4.01        2.73      0.25 o
   4   1   2       69.95       63.82      1.09 o
   5   1   2      545.06      549.63      4.74 o
   6   1   2      766.40      779.80      6.59 o
   7   1   2      121.77      109.50      1.88 o
   8   1   2       47.28       46.44      1.51 o
   9   1   2       20.94       20.46      1.17 o
  10   1   2        1.64        3.40      0.98 o
  11   1   2        5.76        4.68      1.06 o
  12   1   2        1.61        3.20      1.31 o
  13   1   2        0.58       -0.07      1.31 o
  14   1   2        4.40        6.51      2.71 o
 -15   2   2        6.70        7.42      2.24 o
 -14   2   2       10.52       12.02      2.28 o
 -13   2   2        2.91        2.33      1.66 o
 -12   2   2        8.87       10.00      1.53 o
 -11   2   2       13.80       14.59      1.48 o
 -10   2   2       13.28       10.32      0.90 o
  -9   2   2       61.40       53.72      1.43 o
  -8   2   2      108.97      103.35      1.84 o
  -7   2   2       17.94       15.06      0.77 o
  -6   2   2        0.14       -0.06      0.35 o
  -5   2   2      935.82      978.94      7.48 o
  -4   2   2      634.07      701.08      6.08 o
  -3   2   2     1971.35     1951.58     14.76 o
  -2   2   2     1102.89     1165.98      9.47 o
  -1   2   2      323.79      287.21      2.58 o
   0   2   2     5301.14     5324.95     45.50 o
   1   2   2     3835.13     3833.83     27.94 o
   2   2   2        3.40        4.28      0.33 o
   3   2   2        0.20        0.23      0.18 o
   4   2   2      154.39      152.51      1.62 o
   5   2   2       57.70       68.76      1.28 o
   6   2   2        3.73        2.22      0.56 o
   7   2   2       53.73       56.05      1.90 o
   8   2   2       10.12        8.21      0.82 o
   9   2   2        6.40        9.59      1.09 o
  10   2   2       63.67       60.70      2.47 o
  11   2   2       19.70       16.64      1.66 o
  12   2   2       10.97       11.47      1.66 o
  13   2   2        3.79        4.33      1.50 o
  14   2   2        1.01        5.33      2.63 o
 -14   3   2        3.02        4.24      2.04 o
 -13   3   2        1.02       -1.02      1.23 o
 -12   3   2       20.02       20.71      1.84 o
 -11   3   2        7.87        6.80      1.05 o
 -10   3   2       37.32       33.91      1.49 o
  -9   3   2       26.40       30.40      1.33 o
  -8   3   2      215.85      205.56      3.01 o
  -7   3   2       59.31       72.28      1.52 o
  -6   3   2      581.17      606.34      8.06 o
  -5   3   2        0.07        1.90      0.43 o
  -4   3   2       29.31       30.35      0.74 o
  -3   3   2        7.16        5.81      0.42 o
  -2   3   2      100.20      108.94      1.36 o
  -1   3   2     3745.60     3698.50     32.18 o
   0   3   2     5256.06     5331.05     46.16 o
   1   3   2     1359.21     1405.79     11.15 o
   2   3   2        1.08        1.15      0.24 o
   3   3   2     1158.61     1234.16     10.40 o
   4   3   2      481.58      483.26      4.84 o
   5   3   2      103.21      119.06      2.10 o
   6   3   2        1.18        1.31      0.71 o
   7   3   2       76.40       75.92      2.54 o
   8   3   2        6.37        7.06      1.29 o
   9   3   2        0.02        0.20      0.95 o
  10   3   2        6.98        8.62      1.38 o
  11   3   2       49.88       50.59      2.52 o
  12   3   2       11.50       15.94      1.79 o
  13   3   2        1.27        0.23      1.54 o
  14   3   2        5.64       11.65      4.21 o
 -14   4   2       16.01       20.90      2.70 o
 -13   4   2        5.10        4.84      1.68 o
 -12   4   2        4.66        2.81      1.34 o
 -11   4   2       19.43       19.67      1.78 o
 -10   4   2        0.16        0.70      0.72 o
  -9   4   2       63.62       60.38      1.84 o
  -8   4   2      103.23      106.77      2.47 o
  -7   4   2        2.54        1.42      0.62 o
  -6   4   2      117.50      138.82      2.61 o
  -5   4   2       28.10       31.22      1.38 o
  -4   4   2        0.02       -0.10      0.42 o
  -3   4   2      114.64       99.02      1.65 o
  -2   4   2      456.23      488.02      4.57 o
  -1   4   2      125.81      124.07      1.75 o
   0   4   2     1896.67     2069.60     17.40 o
   1   4   2      692.39      725.27      6.94 o
   2   4   2      597.05      673.67      6.58 o
   3   4   2      231.38      246.96      2.98 o
   4   4   2     1046.75     1064.89     11.69 o
   5   4   2       13.00       17.36      0.93 o
   6   4   2       82.41       75.60      2.01 o
   7   4   2       83.83       88.87      2.31 o
   8   4   2       13.47       16.68      1.32 o
   9   4   2       44.26       43.02      2.66 o
  10   4   2       63.00       60.24      2.64 o
  11   4   2       36.70       35.47      2.21 o
  12   4   2       10.16       13.19      2.27 o
  13   4   2       16.67       21.19      3.24 o
 -14   5   2        0.31       -0.35      1.95 o
 -13   5   2        0.18        1.48      1.38 o
 -12   5   2        0.67        0.40      1.43 o
 -11   5   2        7.63        5.23      1.42 o
 -10   5   2       17.68       16.22      1.19 o
  -9   5   2      141.79      143.98      3.56 o
  -8   5   2       64.99       66.45      2.09 o
  -7   5   2        0.21        0.47      0.59 o
  -6   5   2      116.39      119.40      2.78 o
  -5   5   2        2.85        1.88      0.61 o
  -4   5   2        2.01        1.83      0.43 o
  -3   5   2      185.77      192.86      3.38 o
  -2   5   2      406.37      382.44      4.16 o
  -1   5   2      227.70      255.36      3.60 o
   0   5   2      480.16      480.80      5.43 o
   1   5   2      401.37      442.44      5.07 o
   2   5   2       84.57       82.09      1.61 o
   3   5   2       18.44       15.16      0.99 o
   4   5   2       52.24       57.01      1.82 o
   5   5   2        0.26        0.12      0.53 o
   6   5   2        0.61        1.21      0.64 o
   7   5   2       90.56       94.82      2.68 o
   8   5   2        9.42        7.62      1.09 o
   9   5   2       60.59       65.07      2.37 o
  10   5   2        1.79        2.05      1.62 o
  11   5   2        5.07        3.90      1.38 o
  12   5   2       38.42       43.50      3.24 o
  13   5   2        0.44       -1.76      2.36 o
 -13   6   2        4.43        5.37      2.05 o
 -12   6   2        3.92        3.43      1.50 o
 -11   6   2        0.00        0.55      1.23 o
 -10   6   2        0.61       -1.31      1.48 o
  -9   6   2        8.98        9.47      1.39 o
  -8   6   2       36.94       39.77      2.10 o
  -7   6   2       75.38       82.25      2.26 o
  -6   6   2       43.99       48.01      2.05 o
  -5   6   2      107.82      119.97      5.26 o
  -4   6   2        1.38        1.00      0.69 o
  -3   6   2       20.52       17.33      2.06 o
  -2   6   2        0.75       -0.19      0.42 o
  -1   6   2      573.02      608.75      8.39 o
   0   6   2        6.16        3.78      0.55 o
   1   6   2        6.21        2.96      0.51 o
   2   6   2       34.35       37.31      2.50 o
   3   6   2      169.30      180.70      3.53 o
   4   6   2       25.88       29.06      1.54 o
   5   6   2        3.25        5.62      0.95 o
   6   6   2       22.90       20.77      1.20 o
   7   6   2        0.84        1.16      0.89 o
   8   6   2       78.82       77.13      2.50 o
   9   6   2       17.65       14.30      1.41 o
  10   6   2        7.23       10.34      1.93 o
  11   6   2        3.51        4.89      1.95 o
  12   6   2        1.70        7.26      2.05 o
 -13   7   2        0.01        1.13      1.97 o
 -12   7   2        4.25        4.24      1.95 o
 -11   7   2        4.59       -0.34      1.33 o
 -10   7   2        1.54        1.22      1.29 o
  -9   7   2       39.11       38.93      2.32 o
  -8   7   2        2.74        4.56      1.30 o
  -7   7   2        3.60        1.81      1.33 o
  -6   7   2       80.78       83.93      4.05 o
  -5   7   2       54.58       57.01      2.17 o
  -4   7   2      496.60      476.98      6.46 o
  -3   7   2       17.12       14.17      0.89 o
  -2   7   2       22.50       24.57      1.15 o
  -1   7   2      286.57      264.71      4.08 o
   0   7   2       71.48       67.20      2.06 o
   1   7   2       75.71       71.71      2.21 o
   2   7   2       37.60       36.06      1.62 o
   3   7   2       36.81       31.79      1.43 o
   4   7   2        0.01        1.12      0.88 o
   5   7   2       12.25        9.11      1.46 o
   6   7   2       87.00       82.45      2.51 o
   7   7   2       44.42       45.32      4.33 o
   8   7   2       15.38       14.68      1.41 o
   9   7   2       20.34       23.91      2.33 o
  10   7   2        1.14        0.81      1.62 o
  11   7   2        0.28        3.35      1.95 o
  12   7   2        1.88        3.59      2.63 o
 -12   8   2        0.00       -1.14      1.74 o
 -11   8   2        1.00        2.58      1.85 o
 -10   8   2        1.38        1.33      1.44 o
  -9   8   2        5.68        3.97      1.42 o
  -8   8   2       58.14       54.38      2.62 o
  -7   8   2       38.79       41.71      2.75 o
  -6   8   2        3.08        4.93      1.52 o
  -5   8   2      113.27      124.04      4.35 o
  -4   8   2       24.03       20.88      1.57 o
  -3   8   2       25.97       25.05      1.93 o
  -2   8   2       82.12       72.39      5.14 o
  -1   8   2       26.12       28.41      2.42 o
   0   8   2      471.97      463.00      7.82 o
   1   8   2       35.33       32.00      2.07 o
   2   8   2        0.04       -0.73      0.73 o
   3   8   2       15.05       10.62      1.23 o
   4   8   2        1.29        0.58      0.93 o
   5   8   2        5.40        4.38      1.46 o
   6   8   2       25.48       30.75      1.91 o
   7   8   2      128.76      143.20      3.65 o
   8   8   2        1.77        5.01      1.81 o
   9   8   2        0.03       -1.52      1.52 o
  10   8   2        4.21        0.68      1.81 o
  11   8   2        0.19        1.32      1.90 o
 -11   9   2        1.00        0.87      1.90 o
 -10   9   2        3.56        1.75      1.85 o
  -9   9   2        2.16        3.72      1.53 o
  -8   9   2       47.25       44.04      2.58 o
  -7   9   2       28.42       30.26      3.05 o
  -6   9   2       89.62       98.84      5.08 o
  -5   9   2        9.89       11.27      1.78 o
  -4   9   2       10.75       13.23      1.81 o
  -3   9   2       40.25       38.59      2.85 o
  -2   9   2        0.32       -1.54      1.54 o
  -1   9   2       70.38       77.90      4.11 o
   0   9   2      152.36      157.54      5.61 o
   1   9   2      135.89      134.35      5.08 o
   2   9   2       91.96       84.39      4.19 o
   3   9   2       61.06       66.75      3.82 o
   4   9   2        4.57        4.37      1.85 o
   5   9   2        4.00        2.10      1.90 o
   6   9   2        4.18        3.67      2.05 o
   7   9   2        1.22        3.96      1.70 o
   8   9   2        6.62        3.79      2.32 o
   9   9   2       23.42       19.59      4.33 o
  10   9   2        0.63       -2.01      2.01 o
 -10  10   2        0.00        0.01      1.85 o
  -9  10   2        0.09       -1.00      1.78 o
  -8  10   2        0.48        0.93      1.51 o
  -7  10   2       45.90       40.89      3.08 o
  -6  10   2        0.94        0.50      1.49 o
  -5  10   2        1.95       -0.50      1.46 o
  -4  10   2        5.91        7.29      1.68 o
  -3  10   2       34.90       32.58      4.00 o
  -2  10   2        5.22        3.36      1.49 o
  -1  10   2        0.10        1.66      1.83 o
   0  10   2       26.28       23.76      3.59 o
   1  10   2        9.42        6.44      2.10 o
   2  10   2        7.31        8.42      2.10 o
   3  10   2       26.60       24.18      3.07 o
   4  10   2        0.00       -1.31      1.31 o
   5  10   2        2.11        1.99      2.10 o
   6  10   2        7.64        6.46      1.86 o
   7  10   2        9.96        8.42      2.09 o
   8  10   2        0.14       -0.17      1.72 o
   9  10   2        0.38       -0.05      1.90 o
  -9  11   2        1.41        1.11      1.97 o
  -8  11   2        0.61        1.97      1.88 o
  -7  11   2        0.16        0.82      2.78 o
  -6  11   2        0.42        1.36      1.75 o
  -5  11   2        4.52        7.54      1.85 o
  -4  11   2       26.90       29.92      2.67 o
  -3  11   2        0.44        1.91      1.64 o
  -2  11   2        8.99       11.21      1.99 o
  -1  11   2        2.99        2.33      1.49 o
   0  11   2        3.03        3.34      2.11 o
   1  11   2        0.02       -1.45      1.73 o
   2  11   2        0.99       -1.19      1.47 o
   3  11   2        1.36        1.85      1.78 o
   4  11   2        1.31        2.63      1.76 o
   5  11   2        0.07        1.73      1.59 o
   6  11   2        0.06        2.65      1.89 o
   7  11   2        2.48       -0.55      2.58 o
   8  11   2       11.17       16.41      2.65 o
  -7  12   2        3.92        2.59      2.71 o
  -6  12   2        5.11        3.92      1.93 o
  -5  12   2       14.00       20.13      2.62 o
  -4  12   2        1.43        2.29      1.78 o
  -3  12   2       20.19       21.47      2.59 o
  -2  12   2       31.63       32.49      2.88 o
  -1  12   2        0.17        2.38      1.75 o
   0  12   2       10.07       14.04      3.34 o
   1  12   2        1.52        2.23      2.28 o
   2  12   2        1.65        0.82      1.60 o
   3  12   2        0.16       -1.59      1.59 o
   4  12   2        4.87        4.86      1.99 o
   5  12   2        4.38        3.73      2.07 o
   6  12   2       14.24       20.40      2.84 o
  -4  13   2       10.33       12.45      3.24 o
  -3  13   2        0.98        0.09      2.53 o
  -2  13   2       17.31       26.75      4.95 o
  -1  13   2        0.87        3.25      3.22 o
   0  13   2        3.50        5.76      2.71 o
   1  13   2        3.65        0.99      4.15 o
   2  13   2        2.11        3.00      2.04 o
   3  13   2        0.44       -2.69      2.97 o
 -15   1   3        0.81        0.44      1.85 o
 -14   1   3        0.95        0.20      1.89 o
 -13   1   3        2.91        2.25      1.72 o
 -12   1   3        1.65        2.19      1.05 o
 -11   1   3       11.78       11.84      1.28 o
 -10   1   3        9.33        9.66      1.19 o
  -9   1   3        8.42        9.27      1.06 o
  -8   1   3       11.47       11.16      0.91 o
  -7   1   3       17.22       14.56      0.78 o
  -6   1   3      463.70      449.18      4.08 o
  -5   1   3      403.79      363.16      3.01 o
  -4   1   3        5.52        3.50      0.34 o
  -3   1   3      471.00      448.07      3.34 o
  -2   1   3     2639.07     2538.29     17.70 o
  -1   1   3       24.11       22.21      0.41 o
   0   1   3      387.98      367.05      4.33 o
   1   1   3      211.05      213.61      2.22 o
   2   1   3        8.47        6.13      0.24 o
   3   1   3        1.07        0.48      0.21 o
   4   1   3     1183.48     1215.62     13.97 o
   5   1   3      205.38      201.80      2.50 o
   6   1   3       13.05       13.05      0.67 o
   7   1   3      118.66      122.05      2.20 o
   8   1   3       20.51       19.48      1.11 o
   9   1   3        0.91       -0.36      1.05 o
  10   1   3        3.32        2.25      1.14 o
  11   1   3        0.16        0.22      1.00 o
  12   1   3        4.12        3.17      1.20 o
  13   1   3        0.08        0.68      1.64 o
  14   1   3        0.09       -0.94      2.20 o
 -15   2   3        1.36       -1.00      1.80 o
 -14   2   3        1.27        2.29      1.74 o
 -13   2   3        6.21        8.78      1.60 o
 -12   2   3        7.04        5.09      1.33 o
 -11   2   3        1.70        1.26      1.08 o
 -10   2   3       59.24       50.98      2.24 o
  -9   2   3       36.73       36.98      1.70 o
  -8   2   3      213.71      220.29      3.62 o
  -7   2   3       26.41       30.34      1.43 o
  -6   2   3      419.06      397.75      3.93 o
  -5   2   3      304.51      308.47      3.45 o
  -4   2   3      202.71      206.79      1.98 o
  -3   2   3      658.75      704.76      5.32 o
  -2   2   3      353.18      366.04      3.20 o
  -1   2   3      192.47      197.47      1.75 o
   0   2   3      628.30      582.24      4.90 o
   1   2   3      586.17      635.66      5.44 o
   2   2   3       11.58       19.01      0.49 o
   3   2   3      384.41      372.35      3.33 o
   4   2   3      376.32      378.52      3.97 o
   5   2   3       35.48       46.14      1.04 o
   6   2   3       18.39       15.47      0.85 o
   7   2   3        2.61        2.30      0.63 o
   8   2   3       14.61       13.62      0.98 o
   9   2   3        9.32       10.41      1.17 o
  10   2   3        4.95        5.46      1.09 o
  11   2   3        5.46        4.35      1.30 o
  12   2   3        1.85        2.20      1.33 o
  13   2   3        6.63        9.63      1.92 o
 -15   3   3        0.74        3.38      4.17 o
 -14   3   3        2.88        0.79      1.85 o
 -13   3   3        0.68        0.96      1.64 o
 -12   3   3        6.63        3.50      1.25 o
 -11   3   3       13.52       11.63      1.43 o
 -10   3   3        7.06        6.30      1.26 o
  -9   3   3       23.97       25.52      1.29 o
  -8   3   3        5.98        5.94      0.55 o
  -7   3   3       11.14       11.92      0.73 o
  -6   3   3       31.63       30.93      1.41 o
  -5   3   3        0.41       -0.33      0.33 o
  -4   3   3      161.86      194.60      2.34 o
  -3   3   3       54.73       37.95      0.81 o
  -2   3   3       34.36       44.02      0.77 o
  -1   3   3     1160.06     1188.55      9.36 o
   0   3   3     1705.08     1774.15     15.55 o
   1   3   3      354.34      373.84      3.73 o
   2   3   3       69.19       75.35      1.12 o
   3   3   3       42.35       49.78      0.81 o
   4   3   3        3.06        1.48      0.31 o
   5   3   3       45.60       38.44      1.12 o
   6   3   3      107.23       90.98      2.32 o
   7   3   3       13.40       15.12      1.26 o
   8   3   3       10.50        9.73      1.46 o
   9   3   3       40.07       37.53      2.10 o
  10   3   3       99.97      101.19      3.21 o
  11   3   3        6.73        7.31      1.49 o
  12   3   3        0.02       -0.64      1.31 o
  13   3   3        0.44        1.59      1.67 o
 -14   4   3        5.17        7.20      1.89 o
 -13   4   3        7.36       10.07      1.63 o
 -12   4   3        1.46        4.86      1.38 o
 -11   4   3        0.01       -0.99      1.75 o
 -10   4   3       13.70       15.33      1.06 o
  -9   4   3       16.71       15.49      0.97 o
  -8   4   3      473.27      434.32      5.26 o
  -7   4   3       71.46       77.37      2.26 o
  -6   4   3       90.00       96.89      3.20 o
  -5   4   3      243.91      249.35      4.00 o
  -4   4   3      691.90      697.69      6.73 o
  -3   4   3      269.85      253.28      2.89 o
  -2   4   3      558.39      584.08      5.35 o
  -1   4   3      304.89      262.20      3.11 o
   0   4   3      163.36      147.82      1.90 o
   1   4   3      723.44      763.73      7.79 o
   2   4   3       48.21       68.36      1.48 o
   3   4   3      217.91      230.47      3.04 o
   4   4   3        0.37        0.87      0.36 o
   5   4   3        0.02       -0.35      0.35 o
   6   4   3       87.88       83.97      2.01 o
   7   4   3       54.14       47.78      2.38 o
   8   4   3      549.74      545.69      9.42 o
   9   4   3       69.60       82.50      3.48 o
  10   4   3       35.35       35.51      2.19 o
  11   4   3        2.19        0.14      1.25 o
  12   4   3       32.39       32.35      2.66 o
  13   4   3        0.78        3.07      2.53 o
 -14   5   3        0.06        1.25      1.55 o
 -13   5   3        0.45        0.02      1.43 o
 -12   5   3        7.53        7.04      1.48 o
 -11   5   3        1.82       -0.39      1.12 o
 -10   5   3       35.50       35.28      2.19 o
  -9   5   3        0.43        0.85      0.73 o
  -8   5   3      104.44      108.70      4.26 o
  -7   5   3       46.16       47.13      1.55 o
  -6   5   3       30.82       29.66      1.32 o
  -5   5   3        0.25        0.02      0.43 o
  -4   5   3      118.05      122.02      2.28 o
  -3   5   3       46.71       46.30      1.42 o
  -2   5   3      141.23      125.92      2.04 o
  -1   5   3     2231.53     2340.69     24.72 o
   0   5   3        5.24        5.39      0.74 o
   1   5   3       30.57       52.26      1.58 o
   2   5   3       63.73       66.74      1.85 o
   3   5   3      703.00      784.89      9.23 o
   4   5   3      383.40      392.72      5.10 o
   5   5   3       31.05       29.49      1.13 o
   6   5   3        0.14       -0.21      0.50 o
   7   5   3      409.46      407.91      6.22 o
   8   5   3        2.60        2.48      1.43 o
   9   5   3      113.73      114.36      4.05 o
  10   5   3       17.81       18.18      2.18 o
  11   5   3        8.24        6.31      1.64 o
  12   5   3        1.40        2.68      1.71 o
 -13   6   3        0.27        1.45      1.49 o
 -12   6   3        2.15        0.82      1.31 o
 -11   6   3        1.35       -1.11      1.57 o
 -10   6   3       46.50       44.40      3.86 o
  -9   6   3       68.88       72.31      2.77 o
  -8   6   3       45.26       51.61      2.35 o
  -7   6   3       38.47       36.54      2.22 o
  -6   6   3        4.22        2.14      0.72 o
  -5   6   3        9.04        7.89      1.46 o
  -4   6   3        2.35        1.69      0.51 o
  -3   6   3       32.63       34.42      1.31 o
  -2   6   3        0.41        0.99      0.59 o
  -1   6   3       77.91       75.18      2.03 o
   0   6   3      904.32      948.69     14.04 o
   1   6   3      410.52      471.84     16.18 o
   2   6   3       82.58       85.70      2.57 o
   3   6   3       70.94       63.60      1.76 o
   4   6   3        0.62        1.39      0.64 o
   5   6   3       11.97       12.69      0.93 o
   6   6   3        0.12       -0.95      0.95 o
   7   6   3       62.13       64.07      5.29 o
   8   6   3       62.92       60.44      2.57 o
   9   6   3        9.95       12.99      1.99 o
  10   6   3        1.19       -1.49      1.99 o
  11   6   3        0.06       -0.62      1.66 o
  12   6   3       24.75       25.12      4.83 o
 -13   7   3        0.35        1.07      1.89 o
 -12   7   3        0.49       -1.31      1.31 o
 -11   7   3        1.83        1.25      1.38 o
 -10   7   3        0.63       -0.04      1.21 o
  -9   7   3       16.93       19.00      1.82 o
  -8   7   3       46.31       50.95      2.53 o
  -7   7   3        7.57        8.54      1.56 o
  -6   7   3       89.85       90.03      2.68 o
  -5   7   3        0.00       -0.70      0.70 o
  -4   7   3       12.42       17.83      1.38 o
  -3   7   3      559.12      561.43      7.24 o
  -2   7   3       67.91       58.15      2.06 o
  -1   7   3      223.09      214.21      4.63 o
   0   7   3      130.17      130.65      2.94 o
   1   7   3        1.04        0.80      0.80 o
   2   7   3       82.45       74.90      2.24 o
   3   7   3        6.18        4.48      0.77 o
   4   7   3       13.46       15.09      1.32 o
   5   7   3      108.93      102.14      2.41 o
   6   7   3       42.16       41.81      1.87 o
   7   7   3      202.01      198.95      4.07 o
   8   7   3        3.05        3.14      1.56 o
   9   7   3       18.20       22.22      2.42 o
  10   7   3        4.00        6.56      1.89 o
  11   7   3        3.90       -2.18      2.18 o
 -12   8   3        0.33        2.69      1.89 o
 -11   8   3       16.03       19.69      2.06 o
 -10   8   3        0.04        0.95      1.61 o
  -9   8   3       15.48       19.69      2.40 o
  -8   8   3        7.23       11.54      1.61 o
  -7   8   3        9.79       11.32      1.75 o
  -6   8   3       85.32       91.35      3.70 o
  -5   8   3       12.25       14.24      1.70 o
  -4   8   3       10.25       13.59      1.64 o
  -3   8   3       52.49       49.22      2.08 o
  -2   8   3       64.61       65.30      2.38 o
  -1   8   3      521.28      488.79      7.78 o
   0   8   3       15.12       14.65      1.56 o
   1   8   3       14.51        9.18      1.43 o
   2   8   3       14.88        6.09      1.31 o
   3   8   3       56.33       44.27      3.40 o
   4   8   3        2.80        1.12      0.97 o
   5   8   3        7.20        6.26      1.52 o
   6   8   3        0.23        0.62      0.91 o
   7   8   3        0.94        0.07      1.47 o
   8   8   3        0.26        3.31      1.66 o
   9   8   3        0.21       -1.52      1.52 o
  10   8   3        2.47        1.24      2.28 o
  11   8   3        0.62        0.67      5.33 o
 -11   9   3        1.68        1.91      1.86 o
 -10   9   3        2.15        3.04      1.50 o
  -9   9   3        4.46        4.66      1.55 o
  -8   9   3       24.33       27.94      2.76 o
  -7   9   3       31.20       33.30      2.65 o
  -6   9   3        3.66        3.29      1.73 o
  -5   9   3        0.44        2.24      1.35 o
  -4   9   3       39.54       37.89      2.52 o
  -3   9   3       34.89       31.39      2.22 o
  -2   9   3       21.00       20.28      1.97 o
  -1   9   3       99.19       97.01      5.20 o
   0   9   3        1.07        0.46      1.08 o
   1   9   3       17.16       16.01      3.59 o
   2   9   3      100.86       85.73      4.21 o
   3   9   3       93.85       86.77      3.79 o
   4   9   3        4.62        4.09      1.47 o
   5   9   3        1.01        1.81      1.36 o
   6   9   3        1.91        2.81      1.57 o
   7   9   3       10.71       13.00      2.05 o
   8   9   3        6.08        5.88      1.89 o
   9   9   3        1.73        0.31      1.76 o
  10   9   3        1.11       -1.58      2.18 o
 -10  10   3        0.65        2.34      2.43 o
  -9  10   3        5.00        2.88      1.61 o
  -8  10   3        3.26        3.54      2.49 o
  -7  10   3       17.05       22.86      3.99 o
  -6  10   3       38.07       36.66      3.27 o
  -5  10   3        1.26        0.00      2.22 o
  -4  10   3        3.67        3.51      2.15 o
  -3  10   3        2.40        3.18      1.59 o
  -2  10   3       45.38       44.56      2.80 o
  -1  10   3       22.49       18.46      2.63 o
   0  10   3       21.64       20.93      2.54 o
   1  10   3        7.26        3.44      1.83 o
   2  10   3        6.31        4.85      1.83 o
   3  10   3        0.04       -0.46      1.31 o
   4  10   3        0.00       -0.81      1.42 o
   5  10   3        1.27        0.54      1.53 o
   6  10   3       10.02       14.76      2.18 o
   7  10   3       14.22       15.85      2.42 o
   8  10   3        1.56        1.26      1.85 o
   9  10   3        0.35        2.02      5.57 o
  -9  11   3        0.67       -0.57      2.36 o
  -8  11   3        2.54        1.72      2.53 o
  -7  11   3        8.88        5.06      1.93 o
  -6  11   3        0.03       -1.56      1.56 o
  -5  11   3        0.57        0.18      1.56 o
  -4  11   3        5.41        6.38      1.78 o
  -3  11   3        0.01        0.43      1.56 o
  -2  11   3        4.10        5.56      3.06 o
  -1  11   3        1.95        2.08      1.49 o
   0  11   3        0.13        0.50      2.23 o
   1  11   3       11.02       15.88      2.71 o
   2  11   3        0.05       -1.47      1.47 o
   3  11   3        4.84        0.94      1.60 o
   4  11   3        0.24        0.33      1.57 o
   5  11   3        1.54       -1.56      1.56 o
   6  11   3        8.97       15.24      2.42 o
   7  11   3        0.99       -1.68      2.85 o
  -7  12   3        0.01        3.26      2.79 o
  -6  12   3        0.55       -0.54      2.50 o
  -5  12   3        3.43        8.01      2.71 o
  -4  12   3        0.16        1.98      2.26 o
  -3  12   3        7.00       10.50      2.04 o
  -2  12   3        6.68        7.45      1.96 o
  -1  12   3        8.20       10.44      1.99 o
   0  12   3        0.25        4.05      2.36 o
   1  12   3        3.48       -0.41      2.18 o
   2  12   3        6.38        6.62      2.09 o
   3  12   3        8.46        7.86      2.19 o
   4  12   3        2.82        2.70      1.91 o
   5  12   3       23.70       28.78      3.43 o
  -4  13   3        1.77        0.13      2.53 o
  -3  13   3        8.42       11.77      3.15 o
  -2  13   3        0.12        0.97      3.84 o
  -1  13   3        2.56        3.09      3.72 o
   0  13   3        2.05        0.74      2.53 o
   1  13   3        4.66        6.52      4.05 o
   2  13   3        0.95       -1.90      1.90 o
 -15   0   4        4.60        5.68      2.53 o
 -14   0   4       29.66       29.22      3.96 o
 -13   0   4       12.82       21.80      2.85 o
 -12   0   4        0.98        2.11      2.35 o
 -11   0   4       68.24       64.18      3.45 o
 -10   0   4      101.30       96.80      3.77 o
  -9   0   4      324.82      297.22      5.87 o
  -8   0   4      906.67      841.77     12.61 o
  -7   0   4     1224.09     1195.20     14.37 o
  -6   0   4      946.88      909.59      9.89 o
  -5   0   4     2235.31     2234.28     20.77 o
  -4   0   4     1571.06     1499.56     14.02 o
  -3   0   4      297.18      325.17      3.68 o
  -2   0   4     2547.70     2502.18     32.00 o
   1   0   4        2.61        3.35      0.35 o
   2   0   4      460.69      448.81      4.89 o
   3   0   4     5773.25     6071.57     66.06 o
   4   0   4      329.85      407.61      6.26 o
   5   0   4       37.58       51.38      1.29 o
   6   0   4      171.67      170.84      2.80 o
   7   0   4      184.62      184.44      3.45 o
   8   0   4        3.15        3.82      1.09 o
   9   0   4       25.74       20.71      1.76 o
  10   0   4        0.18       -0.58      1.15 o
  11   0   4        0.12        3.16      1.86 o
  12   0   4        8.96       12.28      2.43 o
  13   0   4       31.20       36.28      3.49 o
 -15   1   4        0.27        1.16      1.63 o
 -14   1   4        3.72        5.72      1.62 o
 -13   1   4        4.72        6.81      1.35 o
 -12   1   4        2.11        2.94      1.10 o
 -11   1   4       11.52       12.48      1.32 o
 -10   1   4       30.31       27.54      1.72 o
  -9   1   4       33.71       27.69      1.37 o
  -8   1   4       87.28       78.14      1.64 o
  -7   1   4       76.53       74.62      1.43 o
  -6   1   4     3455.18     3437.40     27.34 o
  -5   1   4     2166.09     2179.74     15.70 o
  -4   1   4       90.09      114.43      1.22 o
  -3   1   4       27.22       26.46      0.52 o
  -2   1   4      515.41      540.91      4.18 o
  -1   1   4      825.78      808.15      9.02 o
   0   1   4     1008.13     1063.30     13.73 o
   1   1   4     1420.90     1518.83     16.90 o
   2   1   4     1194.83     1225.95      9.45 o
   3   1   4       10.07        9.59      0.53 o
   4   1   4      932.62      998.23      8.99 o
   5   1   4       49.40       50.98      1.14 o
   6   1   4       64.89       62.60      1.27 o
   7   1   4       79.91       84.68      2.40 o
   8   1   4        4.14        5.13      0.80 o
   9   1   4       19.76       15.44      1.28 o
  10   1   4        8.63        8.31      1.25 o
  11   1   4        3.03        2.24      1.08 o
  12   1   4       10.49        7.24      1.57 o
  13   1   4       10.58       15.72      3.41 o
 -15   2   4        0.03        3.58      1.90 o
 -14   2   4       17.31       22.70      2.62 o
 -13   2   4        1.29        0.64      1.28 o
 -12   2   4        0.04        0.12      1.02 o
 -11   2   4        0.27       -0.91      0.91 o
 -10   2   4       37.49       35.98      2.01 o
  -9   2   4      114.90      108.57      2.59 o
  -8   2   4      134.83      119.69      2.57 o
  -7   2   4      368.10      370.03      4.54 o
  -6   2   4      344.47      337.93      3.52 o
  -5   2   4        4.24        4.89      0.53 o
  -4   2   4      508.39      470.93      4.00 o
  -3   2   4      670.38      717.16      5.68 o
  -2   2   4      208.28      224.49      1.87 o
  -1   2   4      297.75      276.19      2.49 o
   0   2   4       37.16       45.13      0.69 o
   1   2   4      124.00      133.34      1.49 o
   2   2   4       30.16       29.80      0.63 o
   3   2   4      260.42      268.58      2.56 o
   4   2   4       67.85       83.12      1.42 o
   5   2   4       41.91       41.59      1.04 o
   6   2   4      119.97      117.70      2.02 o
   7   2   4       94.92       92.31      2.10 o
   8   2   4      140.37      136.75      3.15 o
   9   2   4        0.01       -0.19      0.87 o
  10   2   4        2.95        3.39      1.08 o
  11   2   4        3.15        6.16      1.26 o
  12   2   4        6.85       10.92      2.07 o
  13   2   4        4.05        1.73      1.81 o
 -15   3   4        5.96        5.16      2.14 o
 -14   3   4        0.90        0.18      1.48 o
 -13   3   4        0.08        0.46      1.25 o
 -12   3   4        0.70       -0.56      1.13 o
 -11   3   4        0.16       -0.81      1.05 o
 -10   3   4       18.99       18.31      1.63 o
  -9   3   4        8.01       12.12      1.35 o
  -8   3   4      375.46      399.98      5.71 o
  -7   3   4        2.79        3.47      0.68 o
  -6   3   4        0.05       -0.47      0.47 o
  -5   3   4       25.95       31.38      1.22 o
  -4   3   4      145.30      161.04      1.83 o
  -3   3   4       17.46       18.75      0.51 o
  -2   3   4      102.75      122.70      1.43 o
  -1   3   4     2152.31     2240.10     17.93 o
   0   3   4      370.67      396.09      3.38 o
   1   3   4     1661.13     1758.22     13.62 o
   2   3   4      282.07      293.66      2.94 o
   3   3   4        8.30       20.59      0.73 o
   4   3   4       57.55       61.85      1.57 o
   5   3   4       53.93       50.85      1.27 o
   6   3   4       46.06       41.60      2.33 o
   7   3   4      508.56      484.54      8.27 o
   8   3   4        5.20        3.11      1.08 o
   9   3   4      185.67      184.59      3.71 o
  10   3   4        0.60        1.37      1.20 o
  11   3   4       15.93       17.30      1.87 o
  12   3   4        0.82        4.18      1.78 o
  13   3   4        0.00       -1.53      1.56 o
 -14   4   4        3.03        4.77      2.36 o
 -13   4   4        0.03       -1.18      1.31 o
 -12   4   4        5.44        3.90      1.38 o
 -11   4   4       14.77       16.34      1.69 o
 -10   4   4      162.67      161.20      3.86 o
  -9   4   4       26.30       22.62      1.67 o
  -8   4   4       63.77       64.40      1.98 o
  -7   4   4       33.06       26.16      1.32 o
  -6   4   4        0.97        5.03      0.70 o
  -5   4   4        0.02       -0.24      0.54 o
  -4   4   4      297.06      281.87      2.96 o
  -3   4   4      460.58      472.64      4.70 o
  -2   4   4      154.80      137.86      1.58 o
  -1   4   4     1328.23     1404.08     11.03 o
   0   4   4       24.62       40.50      0.82 o
   1   4   4     1250.22     1323.76     12.97 o
   2   4   4       81.75       87.54      1.73 o
   3   4   4        0.28        0.30      0.37 o
   4   4   4        0.49        0.04      0.42 o
   5   4   4      197.57      189.00      3.17 o
   6   4   4        1.14        4.18      0.92 o
   7   4   4       76.21       83.43      3.10 o
   8   4   4       39.93       43.81      2.62 o
   9   4   4       10.98       13.13      1.86 o
  10   4   4       91.01       99.38      3.31 o
  11   4   4        1.51        1.52      1.49 o
  12   4   4        0.26        1.13      1.70 o
 -14   5   4        3.60        4.83      1.68 o
 -13   5   4        0.02        0.56      1.43 o
 -12   5   4       15.26       15.34      1.82 o
 -11   5   4        8.50        8.45      2.18 o
 -10   5   4        6.67        6.60      1.39 o
  -9   5   4       12.54       11.74      1.40 o
  -8   5   4       18.70       19.33      1.07 o
  -7   5   4       29.54       26.86      1.75 o
  -6   5   4       16.90       24.85      2.04 o
  -5   5   4      168.61      165.32      3.22 o
  -4   5   4      191.38      220.80      3.37 o
  -3   5   4      522.64      560.84      6.09 o
  -2   5   4      209.78      214.07      2.63 o
  -1   5   4      441.25      470.93      5.27 o
   0   5   4      360.65      347.46      4.55 o
   1   5   4      328.86      366.83      4.84 o
   2   5   4       49.72       49.25      1.43 o
   3   5   4        2.42        3.25      0.67 o
   4   5   4        0.78        1.47      0.48 o
   5   5   4      306.88      302.27      4.18 o
   6   5   4      326.81      329.02      5.77 o
   7   5   4      286.62      275.42      5.97 o
   8   5   4        0.01        1.24      1.33 o
   9   5   4      105.80      105.93      3.96 o
  10   5   4       17.00       16.65      2.14 o
  11   5   4        0.52        0.89      1.56 o
  12   5   4        1.67        2.30      1.80 o
 -13   6   4        0.02       -1.38      1.38 o
 -12   6   4        3.07        0.20      1.36 o
 -11   6   4        0.52       -1.04      1.21 o
 -10   6   4        0.66        0.64      1.14 o
  -9   6   4        0.00       -0.98      1.05 o
  -8   6   4       22.67       21.36      1.65 o
  -7   6   4       25.51       21.23      1.27 o
  -6   6   4       15.18       13.65      1.14 o
  -5   6   4       74.54       82.88      2.08 o
  -4   6   4      162.76      169.08      2.96 o
  -3   6   4       47.31       42.79      1.45 o
  -2   6   4       79.06       91.44      1.99 o
  -1   6   4      616.40      624.13      8.57 o
   0   6   4        8.03        7.15      0.97 o
   1   6   4       39.58       38.05      1.51 o
   2   6   4        5.96        3.45      0.82 o
   3   6   4        1.26        0.38      0.56 o
   4   6   4        6.08        5.36      0.84 o
   5   6   4        0.20       -0.77      0.77 o
   6   6   4       86.87       96.28      2.17 o
   7   6   4       20.57       22.58      1.65 o
   8   6   4        9.59        5.97      1.57 o
   9   6   4        2.20        1.80      1.56 o
  10   6   4       16.10       13.49      2.63 o
  11   6   4        7.97       10.66      3.59 o
  12   6   4        3.21        1.09      2.36 o
 -13   7   4        0.10        3.59      1.86 o
 -12   7   4       12.40       14.28      1.94 o
 -11   7   4        4.93        2.94      1.45 o
 -10   7   4        1.12        0.06      1.29 o
  -9   7   4       20.15       21.04      1.92 o
  -8   7   4        0.02        0.90      1.13 o
  -7   7   4       22.40       24.68      2.78 o
  -6   7   4        1.39        0.74      0.90 o
  -5   7   4       41.44       41.88      2.43 o
  -4   7   4      153.30      152.54      2.96 o
  -3   7   4        3.90        3.96      0.92 o
  -2   7   4      212.40      196.19      3.35 o
  -1   7   4       39.48       34.97      1.68 o
   0   7   4       59.97       58.15      1.97 o
   1   7   4        2.62        1.42      0.64 o
   2   7   4        3.12        3.36      0.77 o
   3   7   4       66.94       58.17      1.88 o
   4   7   4       78.33       71.09      2.13 o
   5   7   4        1.01        0.04      1.13 o
   6   7   4        9.04       10.04      1.57 o
   7   7   4        6.31       10.51      1.76 o
   8   7   4        0.38        1.07      1.46 o
   9   7   4        1.38        4.98      1.76 o
  10   7   4        0.00        1.17      2.18 o
  11   7   4       10.74       11.43      2.89 o
 -12   8   4        0.11        1.98      1.89 o
 -11   8   4        2.29        2.48      1.56 o
 -10   8   4       20.99       20.97      2.04 o
  -9   8   4        5.31        4.47      1.46 o
  -8   8   4       49.74       50.27      2.57 o
  -7   8   4        0.53        2.56      1.38 o
  -6   8   4       73.95       86.31      3.35 o
  -5   8   4       63.55       69.09      2.98 o
  -4   8   4        3.70        2.55      0.97 o
  -3   8   4      209.84      205.35      3.72 o
  -2   8   4       36.41       32.13      1.68 o
  -1   8   4        6.32        7.59      1.20 o
   0   8   4       88.20       82.32      2.94 o
   1   8   4       39.15       33.95      1.72 o
   2   8   4        0.41        2.12      0.88 o
   3   8   4        0.50       -0.57      0.88 o
   4   8   4       59.55       60.96      2.52 o
   5   8   4        1.90        3.30      1.43 o
   6   8   4        1.77        3.80      1.47 o
   7   8   4       43.38       35.73      2.72 o
   8   8   4        0.91        2.40      2.08 o
   9   8   4        1.77       -1.22      2.01 o
  10   8   4        6.19        9.41      3.84 o
 -11   9   4        1.44       -0.82      1.89 o
 -10   9   4        4.61        2.47      1.57 o
  -9   9   4       16.27       14.39      2.50 o
  -8   9   4        0.04        1.01      1.64 o
  -7   9   4        0.98       -1.31      1.31 o
  -6   9   4       52.36       51.33      2.94 o
  -5   9   4        1.09        0.63      1.35 o
  -4   9   4       21.14       21.89      4.17 o
  -3   9   4        7.95        9.92      1.64 o
  -2   9   4      308.18      303.94      7.25 o
  -1   9   4       11.55       16.16      1.49 o
   0   9   4       44.97       40.24      3.59 o
   1   9   4        4.41        3.47      2.69 o
   2   9   4        0.13       -0.34      2.60 o
   3   9   4        9.30       11.22      1.72 o
   4   9   4        4.10        3.75      1.93 o
   5   9   4       21.77       17.42      2.26 o
   6   9   4       42.61       40.11      2.91 o
   7   9   4        0.17        0.33      1.57 o
   8   9   4        3.11        5.13      2.36 o
   9   9   4       17.29       22.29      3.24 o
 -10  10   4        6.58        5.37      2.23 o
  -9  10   4        3.57        7.61      2.09 o
  -8  10   4        1.70        1.55      1.70 o
  -7  10   4       15.60       15.27      2.82 o
  -6  10   4        1.34        3.33      1.64 o
  -5  10   4        1.90        2.70      2.10 o
  -4  10   4        0.48       -0.74      1.87 o
  -3  10   4       10.79        5.86      1.56 o
  -2  10   4        0.45       -1.27      1.27 o
  -1  10   4       15.98       13.04      1.78 o
   0  10   4       49.45       42.63      3.49 o
   1  10   4       13.03       12.07      2.36 o
   2  10   4        0.01       -1.66      1.66 o
   3  10   4        3.49        0.98      1.47 o
   4  10   4        5.77        4.02      1.52 o
   5  10   4        0.95        0.83      1.57 o
   6  10   4        0.00        0.25      1.57 o
   7  10   4        1.50        1.66      2.18 o
   8  10   4        2.99        5.70      2.61 o
  -9  11   4        4.61        0.54      2.62 o
  -8  11   4        2.16        1.39      2.72 o
  -7  11   4        3.01        4.89      2.60 o
  -6  11   4        3.03        0.95      2.36 o
  -5  11   4        0.26       -1.73      1.73 o
  -4  11   4        7.53        7.42      1.82 o
  -3  11   4        5.53        6.06      1.81 o
  -2  11   4        1.37        5.41      1.64 o
  -1  11   4        1.98        5.22      1.60 o
   0  11   4        0.01       -0.43      1.90 o
   1  11   4        2.48        3.42      2.01 o
   2  11   4        0.18        0.33      1.57 o
   3  11   4        2.62        2.79      3.34 o
   4  11   4        0.72       -0.63      2.25 o
   5  11   4        0.02       -1.97      1.99 o
   6  11   4        2.99        4.73      2.43 o
   7  11   4        0.00       -0.50      2.28 o
  -7  12   4       12.78       14.85      3.21 o
  -6  12   4       11.86       13.15      3.06 o
  -5  12   4        9.67       10.26      4.71 o
  -4  12   4        0.07        0.99      2.28 o
  -3  12   4        0.04       -2.38      3.34 o
  -2  12   4        3.86        3.30      2.36 o
  -1  12   4        0.03        2.42      2.18 o
   0  12   4        5.22        9.24      2.53 o
   1  12   4        0.15       -1.08      2.01 o
   2  12   4        3.49        6.71      1.99 o
   3  12   4        3.64        4.78      3.31 o
   4  12   4       10.16       12.19      3.59 o
   5  12   4       14.74       17.85      3.24 o
  -3  13   4        0.02       -0.71      2.97 o
  -2  13   4        6.39       13.91      3.96 o
  -1  13   4        1.97       -1.30      2.36 o
   0  13   4        0.11       -3.22      3.22 o
   1  13   4        0.41       -1.35      2.36 o
 -15   1   5        1.90        3.86      2.02 o
 -14   1   5        0.26        1.85      1.55 o
 -13   1   5        1.32        0.75      1.16 o
 -12   1   5        2.64        2.01      1.08 o
 -11   1   5        4.90        4.82      1.00 o
 -10   1   5       42.34       43.76      1.85 o
  -9   1   5      107.09       97.02      1.98 o
  -8   1   5      222.70      203.47      2.78 o
  -7   1   5      119.51       85.02      1.39 o
  -6   1   5      253.47      264.05      3.10 o
  -5   1   5      673.36      697.44      5.74 o
  -4   1   5      771.10      804.96      5.78 o
  -3   1   5       38.87       45.34      0.62 o
  -2   1   5       36.16       30.38      0.64 o
  -1   1   5      118.84      118.00      2.50 o
   0   1   5        2.52        2.21      0.47 o
   1   1   5     1957.51     1986.40     25.25 o
   2   1   5      279.73      333.18      3.04 o
   3   1   5        5.34       10.15      0.41 o
   4   1   5        3.06        3.01      0.38 o
   5   1   5      218.64      215.33      2.66 o
   6   1   5      138.13      128.62      2.03 o
   7   1   5       18.95       17.71      1.03 o
   8   1   5        0.65       -0.78      0.78 o
   9   1   5        0.96       -0.02      0.88 o
  10   1   5        1.84        0.67      0.98 o
  11   1   5        5.78        9.14      1.62 o
  12   1   5        0.77        0.94      2.36 o
  13   1   5        1.99        1.22      1.57 o
 -15   2   5        0.97       -3.22      3.22 o
 -14   2   5       11.83       14.71      2.90 o
 -13   2   5       10.99       12.36      1.73 o
 -12   2   5       12.86       12.15      1.73 o
 -11   2   5        8.92        7.40      1.17 o
 -10   2   5       16.50       16.05      1.35 o
  -9   2   5      493.63      458.27      6.29 o
  -8   2   5       74.67       74.46      1.85 o
  -7   2   5       36.58       30.76      1.04 o
  -6   2   5      105.04       95.12      1.53 o
  -5   2   5       14.81       11.46      0.83 o
  -4   2   5       15.89       20.38      0.66 o
  -3   2   5       21.99       23.33      0.70 o
  -2   2   5      109.18      123.63      1.13 o
  -1   2   5       37.58       46.85      0.88 o
   0   2   5      325.07      329.39      3.77 o
   1   2   5      683.36      744.17      7.17 o
   2   2   5       15.48       21.88      0.54 o
   3   2   5        1.25        3.74      0.32 o
   4   2   5       45.83       39.32      1.00 o
   5   2   5       78.40       74.09      1.35 o
   6   2   5        2.71        1.36      0.78 o
   7   2   5      251.91      237.71      3.71 o
   8   2   5      136.77      123.79      2.81 o
   9   2   5        3.84        3.50      1.04 o
  10   2   5        0.01       -1.05      1.11 o
  11   2   5        7.65        6.52      1.48 o
  12   2   5        5.84        6.21      1.99 o
  13   2   5        1.93       -1.11      2.02 o
 -15   3   5        1.55        5.09      2.43 o
 -14   3   5        3.58        6.72      1.69 o
 -13   3   5        2.41        1.48      1.39 o
 -12   3   5        0.06        0.31      1.11 o
 -11   3   5       29.63       30.47      1.97 o
 -10   3   5       63.56       63.49      4.06 o
  -9   3   5      112.84      116.51      3.11 o
  -8   3   5        1.95        0.65      0.96 o
  -7   3   5       25.69       24.01      1.50 o
  -6   3   5       95.59       87.56      1.74 o
  -5   3   5       77.24      101.46      1.88 o
  -4   3   5      467.61      558.89      5.80 o
  -3   3   5      112.29      111.12      1.33 o
  -2   3   5        0.08       -0.23      0.23 o
  -1   3   5       90.57       95.77      1.22 o
   0   3   5        0.01        0.01      0.16 o
   1   3   5      924.17      969.96      8.78 o
   2   3   5       15.11       16.12      0.56 o
   3   3   5      114.00      113.13      1.70 o
   4   3   5        5.72        3.74      0.51 o
   5   3   5        0.66        0.17      0.47 o
   6   3   5      554.61      541.19      7.64 o
   7   3   5      190.72      183.92      3.81 o
   8   3   5       11.90       10.70      1.35 o
   9   3   5        7.25        7.48      1.19 o
  10   3   5        0.06        0.20      1.94 o
  11   3   5        7.16       12.66      2.46 o
  12   3   5        4.16        3.69      2.69 o
 -14   4   5        8.12        7.94      3.50 o
 -13   4   5        0.01        0.27      1.32 o
 -12   4   5        0.02        0.55      1.25 o
 -11   4   5        0.88       -0.80      1.09 o
 -10   4   5       20.14       21.11      1.69 o
  -9   4   5       89.76       88.54      2.41 o
  -8   4   5       74.20       70.69      2.04 o
  -7   4   5        2.37        3.66      0.73 o
  -6   4   5        3.00        4.06      0.64 o
  -5   4   5       77.75       78.92      1.31 o
  -4   4   5      448.08      483.39      4.83 o
  -3   4   5       35.12       31.11      0.82 o
  -2   4   5      353.44      390.52      3.70 o
  -1   4   5       64.41       82.26      1.10 o
   0   4   5       11.48       15.16      0.67 o
   1   4   5       73.30       88.53      1.43 o
   2   4   5      357.54      354.17      4.16 o
   3   4   5       42.84       36.37      1.02 o
   4   4   5        0.68        0.32      0.39 o
   5   4   5      843.59      779.05      8.41 o
   6   4   5       23.78       24.11      1.85 o
   7   4   5       12.50       14.76      1.57 o
   8   4   5      101.37       93.49      3.67 o
   9   4   5       53.99       50.65      2.85 o
  10   4   5        0.27       -0.13      1.47 o
  11   4   5       23.01       24.22      3.66 o
  12   4   5        6.04        7.67      2.04 o
 -14   5   5        2.51        4.44      1.88 o
 -13   5   5        0.02       -0.29      1.40 o
 -12   5   5        1.01        2.40      1.32 o
 -11   5   5       14.35       16.95      2.57 o
 -10   5   5       14.28       13.60      1.54 o
  -9   5   5        1.56        1.68      1.07 o
  -8   5   5       12.02       10.96      1.12 o
  -7   5   5        7.77        6.73      0.90 o
  -6   5   5       67.52       60.95      1.51 o
  -5   5   5        1.54        2.75      0.60 o
  -4   5   5      114.98      134.82      2.10 o
  -3   5   5      125.88      128.48      1.75 o
  -2   5   5      125.47      125.92      1.69 o
  -1   5   5      225.32      248.34      2.92 o
   0   5   5      293.38      338.29      4.01 o
   1   5   5      374.13      389.52      4.47 o
   2   5   5       20.07       28.17      1.11 o
   3   5   5        0.20        0.04      0.51 o
   4   5   5      288.06      274.14      4.15 o
   5   5   5       27.72       26.22      1.63 o
   6   5   5      262.86      259.21      4.81 o
   7   5   5      150.43      157.71      6.41 o
   8   5   5       47.49       55.19      2.97 o
   9   5   5       14.83       13.52      1.81 o
  10   5   5        9.04        6.34      2.26 o
  11   5   5        2.33        2.84      2.42 o
  12   5   5        0.03        3.85      1.89 o
 -13   6   5        0.26        0.94      1.70 o
 -12   6   5        0.17        0.08      1.34 o
 -11   6   5        9.39       11.77      1.69 o
 -10   6   5        8.14        8.39      1.47 o
  -9   6   5        1.85        1.38      1.10 o
  -8   6   5        0.13       -0.73      0.73 o
  -7   6   5       20.72       21.36      1.16 o
  -6   6   5       54.71       57.54      2.33 o
  -5   6   5      140.75      136.76      2.31 o
  -4   6   5        0.01       -0.28      0.42 o
  -3   6   5       26.37       25.13      1.20 o
  -2   6   5        5.44        6.84      0.72 o
  -1   6   5        1.99        2.31      0.49 o
   0   6   5        0.00       -0.03      0.52 o
   1   6   5        0.80        1.30      0.60 o
   2   6   5       16.11       14.86      1.07 o
   3   6   5      234.97      207.43      3.48 o
   4   6   5       13.49       13.82      1.08 o
   5   6   5      589.80      586.09      8.60 o
   6   6   5       19.16       19.90      1.58 o
   7   6   5        0.00       -0.13      0.98 o
   8   6   5        0.00       -1.31      1.31 o
   9   6   5        6.33        6.92      2.26 o
  10   6   5        2.72        3.88      2.18 o
  11   6   5        0.95        1.82      2.18 o
 -13   7   5        0.44        2.42      1.91 o
 -12   7   5        0.56        2.28      1.85 o
 -11   7   5        0.04        2.40      1.45 o
 -10   7   5        5.51        6.68      1.46 o
  -9   7   5        3.37        1.33      1.28 o
  -8   7   5        1.95       -0.24      1.09 o
  -7   7   5        1.75        0.90      0.90 o
  -6   7   5      257.13      260.44      4.81 o
  -5   7   5        1.41        3.69      0.80 o
  -4   7   5      105.89      102.57      2.36 o
  -3   7   5       35.96       36.45      1.47 o
  -2   7   5      144.67      145.69      2.78 o
  -1   7   5       97.47       96.44      2.18 o
   0   7   5       61.08       64.10      2.06 o
   1   7   5       17.24       20.15      1.30 o
   2   7   5       47.75       38.56      2.30 o
   3   7   5       13.99       13.89      1.56 o
   4   7   5       73.20       58.72      1.49 o
   5   7   5        2.00        2.46      1.01 o
   6   7   5        2.76        3.32      1.38 o
   7   7   5        0.01       -1.19      1.19 o
   8   7   5       10.73       10.83      1.90 o
   9   7   5       24.97       34.00      3.96 o
  10   7   5        0.29       -1.28      1.90 o
 -12   8   5        0.34        0.70      1.95 o
 -11   8   5        0.02       -2.13      2.13 o
 -10   8   5       20.16       23.90      2.61 o
  -9   8   5        0.21        1.30      1.28 o
  -8   8   5        0.43       -0.21      1.27 o
  -7   8   5        5.43        8.43      1.64 o
  -6   8   5        6.04        7.77      1.49 o
  -5   8   5      122.15      122.65      3.26 o
  -4   8   5       60.03       55.15      2.25 o
  -3   8   5       21.14       21.64      1.35 o
  -2   8   5      104.41       91.80      2.36 o
  -1   8   5       27.33       30.08      1.65 o
   0   8   5      253.24      229.10      4.43 o
   1   8   5       18.81       17.57      1.75 o
   2   8   5        0.94       -0.71      0.71 o
   3   8   5       59.34       62.31      2.43 o
   4   8   5        4.45        3.94      1.17 o
   5   8   5       49.80       51.37      2.95 o
   6   8   5       14.10       14.25      1.95 o
   7   8   5        0.38        1.79      1.51 o
   8   8   5        0.32       -0.76      2.01 o
   9   8   5        0.52        4.03      2.18 o
  10   8   5        1.42        3.84      2.43 o
 -11   9   5        4.91        5.53      2.14 o
 -10   9   5        5.44        4.33      2.66 o
  -9   9   5       20.23       22.06      2.52 o
  -8   9   5       19.30       20.08      2.69 o
  -7   9   5        0.02        0.27      1.38 o
  -6   9   5       21.48       18.53      1.96 o
  -5   9   5        0.14        1.70      1.35 o
  -4   9   5      119.79      121.22      3.91 o
  -3   9   5        5.45        5.55      1.23 o
  -2   9   5       78.22       81.43      4.01 o
  -1   9   5       69.20       58.79      2.37 o
   0   9   5       88.35       79.50      3.17 o
   1   9   5       13.21        8.27      1.31 o
   2   9   5        3.08        2.61      1.73 o
   3   9   5        0.05        1.45      1.33 o
   4   9   5        0.86       -1.23      1.23 o
   5   9   5        1.75        2.61      1.52 o
   6   9   5        1.59        2.42      1.62 o
   7   9   5        2.56        0.87      2.01 o
   8   9   5        0.07        0.68      2.01 o
   9   9   5        2.52        4.94      2.53 o
 -10  10   5        7.23        9.14      2.42 o
  -9  10   5        1.49        2.15      1.89 o
  -8  10   5        6.14        1.57      4.83 o
  -7  10   5        0.47        1.33      2.18 o
  -6  10   5       35.11       40.52      3.68 o
  -5  10   5       19.71       22.82      2.26 o
  -4  10   5        2.31        1.53      1.28 o
  -3  10   5        7.58       11.85      1.78 o
  -2  10   5       18.72       17.90      1.97 o
  -1  10   5       29.44       21.82      2.07 o
   0  10   5        4.41        6.33      2.85 o
   1  10   5        4.87        5.55      2.01 o
   2  10   5        3.66        5.82      1.93 o
   3  10   5        1.13        0.33      1.48 o
   4  10   5       32.70       31.38      4.65 o
   5  10   5        0.04        0.23      1.90 o
   6  10   5        1.52        0.39      2.01 o
   7  10   5        0.34       -0.10      2.85 o
   8  10   5       12.70       17.18      3.22 o
  -8  11   5        4.49        3.84      2.63 o
  -7  11   5        2.14       -1.15      2.18 o
  -6  11   5        0.08       -1.24      2.10 o
  -5  11   5        1.32        1.86      2.28 o
  -4  11   5        0.01       -0.70      2.01 o
  -3  11   5        2.92        4.94      3.59 o
  -2  11   5       73.56       83.07      4.90 o
  -1  11   5       24.23       21.80      2.98 o
   0  11   5       20.64       18.46      3.34 o
   1  11   5        1.07        1.46      2.01 o
   2  11   5        4.77        4.47      2.10 o
   3  11   5       15.95       18.72      2.36 o
   4  11   5       12.48        7.93      2.45 o
   5  11   5        4.95        3.79      2.36 o
   6  11   5        3.07       -0.52      2.08 o
  -6  12   5        7.87       12.14      4.46 o
  -5  12   5        3.30        3.36      2.68 o
  -4  12   5        0.03        3.80      2.43 o
  -3  12   5        5.18        3.72      2.32 o
  -2  12   5        8.02       13.01      2.96 o
  -1  12   5       20.97       28.17      3.49 o
   0  12   5       32.57       37.16      5.70 o
   1  12   5        0.61        0.50      2.97 o
   2  12   5       10.43       17.63      3.34 o
   3  12   5       11.81       17.61      3.96 o
   4  12   5        2.27        4.54      2.85 o
  -2  13   5        0.65       -1.24      3.47 o
  -1  13   5        4.40       -3.47      3.47 o
 -15   0   6        0.43       -1.73      3.47 o
 -14   0   6       41.05       48.46      4.02 o
 -13   0   6        8.25       12.65      1.99 o
 -12   0   6        0.16        0.68      1.27 o
 -11   0   6        0.72       -0.87      1.20 o
 -10   0   6      207.21      182.21      4.67 o
  -9   0   6      574.28      548.72      7.68 o
  -8   0   6      109.80      101.00      2.19 o
  -7   0   6      261.33      255.05      3.91 o
  -6   0   6      176.32      170.51      3.54 o
  -5   0   6      233.05      213.86      2.86 o
  -4   0   6     1198.55     1263.51     14.51 o
  -3   0   6      335.14      405.67      5.88 o
  -2   0   6        6.10       11.13      0.52 o
   0   0   6     5321.40     5386.87    116.22 o
   1   0   6     2415.11     2528.54     39.11 o
   2   0   6        9.99       10.29      1.49 o
   3   0   6       80.67       69.37      1.67 o
   4   0   6       61.08       68.35      4.46 o
   5   0   6       70.44       77.41      2.41 o
   6   0   6      656.48      607.25      8.21 o
   7   0   6      408.94      399.88      7.06 o
   8   0   6       13.76       10.29      1.83 o
   9   0   6        3.03        2.06      1.66 o
  10   0   6       83.90       97.97      4.64 o
  11   0   6        0.97       -0.23      2.01 o
  12   0   6        5.45       10.99      2.61 o
 -15   1   6        2.42        2.84      2.53 o
 -14   1   6        2.09        6.11      2.49 o
 -13   1   6        0.40       -0.29      1.11 o
 -12   1   6       10.60        8.44      1.19 o
 -11   1   6        5.85        6.32      1.01 o
 -10   1   6      247.75      245.45      3.88 o
  -9   1   6      929.14      868.42      8.62 o
  -8   1   6      255.70      233.74      3.04 o
  -7   1   6      194.69      193.54      2.59 o
  -6   1   6        0.37        0.23      0.39 o
  -5   1   6      221.24      246.84      2.42 o
  -4   1   6      380.57      399.24      3.45 o
  -3   1   6        0.25        0.03      0.21 o
  -2   1   6       41.75       43.89      0.85 o
  -1   1   6      529.63      546.88      9.22 o
   0   1   6       32.76       28.31      0.71 o
   1   1   6     2692.85     2840.36     35.87 o
   2   1   6       36.92       37.44      0.79 o
   3   1   6       14.53       14.56      0.57 o
   4   1   6       97.19      100.80      1.42 o
   5   1   6      154.82      143.57      2.05 o
   6   1   6      187.68      187.97      2.61 o
   7   1   6        6.79        8.34      0.87 o
   8   1   6       12.00       10.54      1.35 o
   9   1   6       53.79       51.94      2.54 o
  10   1   6        6.10        8.63      1.51 o
  11   1   6       44.31       48.23      2.75 o
  12   1   6        0.77        0.83      1.86 o
 -15   2   6        0.06       -1.08      2.14 o
 -14   2   6        6.58        3.69      1.78 o
 -13   2   6        0.64       -0.65      1.79 o
 -12   2   6        0.02        1.37      1.08 o
 -11   2   6       33.68       30.30      1.75 o
 -10   2   6       95.25       82.56      2.47 o
  -9   2   6       30.94       30.52      1.96 o
  -8   2   6        7.50        7.75      0.86 o
  -7   2   6       25.33       28.15      1.00 o
  -6   2   6       45.69       46.24      1.06 o
  -5   2   6        7.99       14.63      0.62 o
  -4   2   6      784.08      844.24      6.69 o
  -3   2   6       38.08       33.83      0.52 o
  -2   2   6        4.71        5.93      0.33 o
  -1   2   6      500.55      521.29      4.99 o
   0   2   6      253.17      303.10      3.44 o
   1   2   6       11.33       24.35      0.55 o
   2   2   6      196.76      220.54      2.36 o
   3   2   6        7.80        9.47      0.45 o
   4   2   6       17.96       13.28      0.67 o
   5   2   6      261.37      252.73      2.83 o
   6   2   6      350.59      337.51      4.20 o
   7   2   6        1.06        1.39      0.93 o
   8   2   6        0.01        0.57      0.86 o
   9   2   6        4.34        5.37      1.30 o
  10   2   6       19.81       20.99      2.25 o
  11   2   6        5.15        6.01      1.57 o
  12   2   6        5.32        7.41      1.73 o
 -15   3   6        0.75       -2.14      2.14 o
 -14   3   6        4.84        6.55      2.53 o
 -13   3   6        1.58       -0.50      1.47 o
 -12   3   6        2.74        2.64      1.23 o
 -11   3   6       38.87       36.00      2.13 o
 -10   3   6        0.10        1.83      1.05 o
  -9   3   6       66.36       70.47      3.40 o
  -8   3   6       19.17       19.43      1.32 o
  -7   3   6      135.77      153.32      2.75 o
  -6   3   6        1.36        0.67      0.45 o
  -5   3   6        3.62        2.35      0.46 o
  -4   3   6      134.80      170.05      2.13 o
  -3   3   6      147.44      147.13      1.70 o
  -2   3   6      672.76      709.79      5.37 o
  -1   3   6       56.55       42.00      0.89 o
   0   3   6       21.43       16.23      0.80 o
   1   3   6       25.43       24.88      0.68 o
   2   3   6        9.63       10.00      0.45 o
   3   3   6       95.47       99.51      1.59 o
   4   3   6      300.62      282.18      3.12 o
   5   3   6       85.49       91.53      2.25 o
   6   3   6      338.27      330.95      5.36 o
   7   3   6        3.97        4.93      1.08 o
   8   3   6       11.38        9.39      1.35 o
   9   3   6        0.01        0.87      1.32 o
  10   3   6        0.32       -0.44      1.20 o
  11   3   6       10.28       10.24      2.49 o
  12   3   6        0.33        2.99      1.82 o
 -14   4   6        2.45        4.95      2.45 o
 -13   4   6        9.07        6.67      1.88 o
 -12   4   6        0.21        0.16      1.20 o
 -11   4   6        8.49        5.52      1.31 o
 -10   4   6        0.29        1.26      1.06 o
  -9   4   6        7.68        8.65      1.11 o
  -8   4   6        8.87        7.77      1.06 o
  -7   4   6        1.75        1.58      0.66 o
  -6   4   6      108.79      113.94      2.64 o
  -5   4   6      114.06      116.11      1.97 o
  -4   4   6      168.89      169.59      2.39 o
  -3   4   6      431.43      470.48      5.11 o
  -2   4   6        4.58        7.70      0.43 o
  -1   4   6      137.68      147.17      1.83 o
   0   4   6        7.66        6.02      0.39 o
   1   4   6        0.09        0.21      0.31 o
   2   4   6       15.00       20.92      1.11 o
   3   4   6      299.23      276.86      3.30 o
   4   4   6       47.13       51.83      1.52 o
   5   4   6      591.96      592.59      6.76 o
   6   4   6       17.97       17.43      1.26 o
   7   4   6      360.51      361.62      5.98 o
   8   4   6       35.43       33.84      3.15 o
   9   4   6        0.34       -0.61      1.55 o
  10   4   6        8.67        9.69      2.21 o
  11   4   6        0.19       -1.24      1.57 o
  12   4   6        0.71       -1.76      1.76 o
 -14   5   6        0.03       -1.74      2.14 o
 -13   5   6        0.02       -0.19      1.65 o
 -12   5   6        0.32       -0.26      1.34 o
 -11   5   6        0.06        0.01      1.15 o
 -10   5   6       13.67       13.68      1.60 o
  -9   5   6        2.04        3.75      1.11 o
  -8   5   6       29.53       28.21      1.93 o
  -7   5   6        4.08        6.03      0.91 o
  -6   5   6       84.64       85.33      2.25 o
  -5   5   6       42.38       39.12      1.15 o
  -4   5   6      113.18      112.89      1.91 o
  -3   5   6        1.50        2.07      0.41 o
  -2   5   6       96.01       96.85      1.57 o
  -1   5   6       96.95      100.98      1.57 o
   0   5   6        0.17       -0.24      0.29 o
   1   5   6       18.97       17.27      1.02 o
   2   5   6      128.09      124.76      2.99 o
   3   5   6        0.13        0.52      0.52 o
   4   5   6      351.23      320.09      4.68 o
   5   5   6        8.71       11.06      1.19 o
   6   5   6        2.48        3.11      0.95 o
   7   5   6       86.72       87.52      4.16 o
   8   5   6        8.31        5.71      2.35 o
   9   5   6        0.36        1.03      1.86 o
  10   5   6        2.31       -0.61      1.90 o
  11   5   6       13.04       17.27      2.42 o
 -13   6   6        0.07       -2.08      2.08 o
 -12   6   6        0.88       -0.90      1.56 o
 -11   6   6        0.06       -1.17      1.17 o
 -10   6   6        0.14        0.44      1.13 o
  -9   6   6        1.32        1.09      1.15 o
  -8   6   6        3.94        2.48      1.13 o
  -7   6   6        0.35        0.59      0.79 o
  -6   6   6        6.63        8.58      0.68 o
  -5   6   6       32.15       32.77      1.09 o
  -4   6   6       43.10       45.81      1.29 o
  -3   6   6       36.93       34.88      1.30 o
  -2   6   6        8.57       11.34      0.72 o
  -1   6   6       19.17       18.25      1.16 o
   0   6   6        3.98        4.62      0.53 o
   1   6   6        3.97        1.49      0.50 o
   2   6   6       82.11       72.99      1.65 o
   3   6   6      323.56      357.80      5.15 o
   4   6   6        0.17        1.20      0.70 o
   5   6   6        0.00       -0.43      0.87 o
   6   6   6        8.76        7.17      1.17 o
   7   6   6        4.90        4.52      1.32 o
   8   6   6        2.49        1.49      1.75 o
   9   6   6        0.00        0.47      4.33 o
  10   6   6        1.36       -1.21      2.11 o
  11   6   6        0.73        1.49      2.28 o
 -13   7   6        0.77        0.37      2.28 o
 -12   7   6       10.23       11.06      2.96 o
 -11   7   6        0.86       -0.81      1.68 o
 -10   7   6       13.83       13.61      1.70 o
  -9   7   6        2.10        2.37      1.24 o
  -8   7   6        1.01        1.20      1.30 o
  -7   7   6      144.23      153.13      3.60 o
  -6   7   6       16.73       17.88      1.57 o
  -5   7   6       17.33       20.39      1.26 o
  -4   7   6        3.00        2.60      0.70 o
  -3   7   6       61.90       58.13      1.75 o
  -2   7   6      166.68      152.61      2.84 o
  -1   7   6       20.04       19.88      1.05 o
   0   7   6       21.28       17.67      0.91 o
   1   7   6       54.83       46.80      1.57 o
   2   7   6        4.45        3.33      0.56 o
   3   7   6        0.96        0.10      0.68 o
   4   7   6       14.65       15.58      1.22 o
   5   7   6        2.30        2.95      1.01 o
   6   7   6        3.95        0.80      1.27 o
   7   7   6       17.99       20.47      2.61 o
   8   7   6        1.22        2.39      1.83 o
   9   7   6        0.54        2.48      2.10 o
  10   7   6        3.92        0.73      2.08 o
 -12   8   6        4.95        2.87      3.10 o
 -11   8   6        0.06       -0.83      1.72 o
 -10   8   6        1.50        1.57      1.70 o
  -9   8   6        3.32        4.41      1.76 o
  -8   8   6        2.82        3.11      1.49 o
  -7   8   6       45.23       47.06      3.21 o
  -6   8   6        4.24        3.86      1.06 o
  -5   8   6        0.27       -0.27      0.86 o
  -4   8   6       53.61       58.40      2.26 o
  -3   8   6       17.55       19.40      1.30 o
  -2   8   6       84.81       86.52      2.65 o
  -1   8   6      224.06      224.18      3.86 o
   0   8   6       13.65       12.69      0.92 o
   1   8   6       13.41       12.09      1.23 o
   2   8   6       20.26       17.03      1.57 o
   3   8   6       41.59       38.46      2.11 o
   4   8   6       98.14       83.71      2.88 o
   5   8   6       24.04       20.80      2.05 o
   6   8   6        7.53        7.93      2.10 o
   7   8   6       22.37       22.28      2.89 o
   8   8   6        7.57        5.78      2.32 o
   9   8   6       17.94       21.33      6.94 o
 -11   9   6        0.55        2.33      6.69 o
 -10   9   6       12.99       17.85      3.06 o
  -9   9   6        2.86        6.47      2.40 o
  -8   9   6        9.18        6.19      3.22 o
  -7   9   6       25.28       27.72      3.06 o
  -6   9   6        4.64        3.40      1.45 o
  -5   9   6       81.67       72.23      3.10 o
  -4   9   6       16.55       17.77      1.89 o
  -3   9   6        0.59        0.22      0.93 o
  -2   9   6       61.35       60.54      2.41 o
  -1   9   6       17.72       14.65      1.43 o
   0   9   6        9.23        7.42      1.17 o
   1   9   6        0.05       -0.90      0.90 o
   2   9   6       42.63       39.86      5.26 o
   3   9   6        3.68        3.63      1.43 o
   4   9   6        0.01       -1.29      1.29 o
   5   9   6        0.99        0.98      1.83 o
   6   9   6        4.98        4.01      3.84 o
   7   9   6       26.91       26.63      4.09 o
   8   9   6        0.72        2.00      2.26 o
 -10  10   6        4.95        7.43      2.80 o
  -9  10   6        0.02        5.45      2.63 o
  -8  10   6        0.05        1.61      2.28 o
  -7  10   6        0.51        1.62      2.97 o
  -6  10   6        0.08       -0.99      1.93 o
  -5  10   6        2.28        2.35      1.93 o
  -4  10   6       21.86       15.04      6.07 o
  -3  10   6        0.35        3.30      2.01 o
  -2  10   6       28.86       34.10      3.21 o
  -1  10   6       10.51        9.21      2.28 o
   0  10   6       40.86       40.59      5.70 o
   1  10   6        0.13       -0.18      1.66 o
   2  10   6        0.23       -0.25      1.33 o
   3  10   6        1.19        0.62      1.93 o
   4  10   6        9.86        6.94      2.28 o
   5  10   6       10.77        4.33      3.59 o
   6  10   6        5.76        8.46      2.53 o
   7  10   6        1.26        0.73      3.59 o
  -8  11   6        0.56        1.49      3.47 o
  -7  11   6        0.10        5.20      3.72 o
  -6  11   6        0.00        0.99      3.47 o
  -5  11   6        0.08       -2.01      2.01 o
  -4  11   6        2.43        1.36      2.18 o
  -3  11   6        2.20       -0.62      1.93 o
  -2  11   6        0.08        1.63      2.08 o
  -1  11   6        3.63        8.17      2.97 o
   0  11   6        0.62        0.50      2.97 o
   1  11   6        1.48       -0.50      2.72 o
   2  11   6        1.10        1.41      2.35 o
   3  11   6        1.43        3.32      2.18 o
   4  11   6        0.01        2.65      2.72 o
   5  11   6        1.19        2.50      2.26 o
  -6  12   6        0.19       -0.50      3.47 o
  -5  12   6        0.53        1.98      3.72 o
  -4  12   6        0.47        1.73      3.47 o
  -3  12   6        2.76        3.47      3.47 o
  -2  12   6        1.61        0.25      3.22 o
  -1  12   6        8.54       12.14      3.96 o
   0  12   6        0.11        0.25      3.22 o
   1  12   6       18.94       20.31      4.71 o
   2  12   6       15.06       25.16      5.94 o
   3  12   6        2.11        3.56      2.43 o
 -15   1   7        0.19       -0.20      1.85 o
 -14   1   7        0.94       -0.73      1.71 o
 -13   1   7        0.76        1.89      1.38 o
 -12   1   7        1.00        2.49      1.00 o
 -11   1   7       80.43       68.22      2.16 o
 -10   1   7        7.64       12.41      1.14 o
  -9   1   7        0.08        0.45      0.63 o
  -8   1   7       67.58       65.69      1.45 o
  -7   1   7      208.42      219.10      2.63 o
  -6   1   7        3.80        6.44      0.50 o
  -5   1   7       75.97       86.38      1.49 o
  -4   1   7       39.79       36.48      0.71 o
  -3   1   7      448.44      443.91      4.85 o
  -2   1   7        7.75        6.78      0.61 o
  -1   1   7      390.86      411.17      7.15 o
   0   1   7        3.93        4.47      0.39 o
   1   1   7       24.55       29.09      0.97 o
   2   1   7      194.84      205.24      2.62 o
   3   1   7       39.06       37.27      0.87 o
   4   1   7        0.00        0.26      0.41 o
   5   1   7      251.87      242.42      3.25 o
   6   1   7        4.44        4.99      0.72 o
   7   1   7        3.41        2.78      1.47 o
   8   1   7       25.87       25.78      2.25 o
   9   1   7        0.82        1.40      1.23 o
  10   1   7        6.48        6.76      1.47 o
  11   1   7        2.40        3.55      1.54 o
  12   1   7        0.04        0.90      1.54 o
 -15   2   7        5.42       -1.22      2.26 o
 -14   2   7        7.70       12.91      2.68 o
 -13   2   7        0.02        0.47      1.56 o
 -12   2   7       21.60       18.35      1.58 o
 -11   2   7        0.00        0.79      0.90 o
 -10   2   7        6.84        6.59      1.09 o
  -9   2   7      310.44      292.78      4.71 o
  -8   2   7       28.33       27.89      1.18 o
  -7   2   7       10.75        9.50      0.67 o
  -6   2   7       72.74       83.04      1.62 o
  -5   2   7      104.42      110.38      1.53 o
  -4   2   7      200.81      213.08      1.98 o
  -3   2   7      260.96      290.66      2.70 o
  -2   2   7      544.77      560.83      6.08 o
  -1   2   7      108.22      123.06      2.01 o
   0   2   7       10.44       12.39      0.61 o
   1   2   7      369.96      396.09      4.57 o
   2   2   7        3.07        4.99      0.41 o
   3   2   7       39.78       33.69      0.82 o
   4   2   7        5.03        3.80      0.45 o
   5   2   7      317.01      289.45      3.51 o
   6   2   7      210.61      199.51      3.79 o
   7   2   7       96.70       84.61      2.57 o
   8   2   7       36.47       37.10      2.15 o
   9   2   7        0.14        0.66      1.12 o
  10   2   7        5.04        6.21      1.72 o
  11   2   7        2.72        2.66      1.51 o
  12   2   7        8.14       11.50      4.58 o
 -15   3   7        1.61       -2.18      2.18 o
 -14   3   7        5.20        4.21      3.34 o
 -13   3   7        0.01       -0.25      1.93 o
 -12   3   7        0.36        2.21      1.18 o
 -11   3   7       30.40       24.84      1.83 o
 -10   3   7       34.20       42.53      2.16 o
  -9   3   7       47.22       52.17      2.72 o
  -8   3   7       23.84       24.00      1.89 o
  -7   3   7        6.59        8.44      0.95 o
  -6   3   7        0.29        0.51      0.42 o
  -5   3   7       10.48       12.80      0.69 o
  -4   3   7      138.04      161.13      1.92 o
  -3   3   7      297.91      333.28      3.39 o
  -2   3   7      117.93      105.50      1.76 o
  -1   3   7       12.85       11.34      0.45 o
   0   3   7       90.50       87.61      1.45 o
   1   3   7        2.45        3.97      0.35 o
   2   3   7       22.47       15.76      0.51 o
   3   3   7      129.23      116.94      1.79 o
   4   3   7      204.85      198.46      2.47 o
   5   3   7      163.33      174.52      2.61 o
   6   3   7      170.04      170.62      3.57 o
   7   3   7        2.16        0.39      0.93 o
   8   3   7        0.74        0.39      1.22 o
   9   3   7        2.61        2.32      1.30 o
  10   3   7       13.31       12.93      2.07 o
  11   3   7        1.15       -0.58      1.45 o
 -14   4   7       11.29       15.35      2.96 o
 -13   4   7        0.30       -0.99      1.93 o
 -12   4   7        4.26        5.12      1.72 o
 -11   4   7       17.43       19.27      1.75 o
 -10   4   7        2.48        0.77      1.04 o
  -9   4   7       37.87       41.33      1.84 o
  -8   4   7        1.07        0.64      0.69 o
  -7   4   7        0.75        2.55      0.60 o
  -6   4   7      109.51      109.56      1.98 o
  -5   4   7        8.90       12.70      0.74 o
  -4   4   7        2.10        3.20      0.42 o
  -3   4   7       28.54       35.25      0.85 o
  -2   4   7       32.01       28.93      0.65 o
  -1   4   7       42.87       34.91      0.65 o
   0   4   7       21.80       25.71      0.54 o
   1   4   7      163.53      162.74      1.81 o
   2   4   7      101.50       86.67      1.53 o
   3   4   7      121.98      119.71      1.94 o
   4   4   7      231.63      228.95      2.86 o
   5   4   7      304.39      297.23      4.45 o
   6   4   7        4.35        5.18      0.93 o
   7   4   7        8.79        8.50      2.18 o
   8   4   7       17.20       18.62      2.05 o
   9   4   7        0.00       -1.60      2.23 o
  10   4   7        0.21        2.38      1.90 o
  11   4   7        0.14        0.79      2.23 o
 -14   5   7        4.27        5.38      2.61 o
 -13   5   7        0.54        1.41      2.18 o
 -12   5   7        0.03        0.01      1.66 o
 -11   5   7       11.72       12.77      2.03 o
 -10   5   7        4.73        3.82      1.24 o
  -9   5   7      138.21      150.27      4.08 o
  -8   5   7       53.83       49.92      2.09 o
  -7   5   7        0.36        0.31      0.89 o
  -6   5   7       15.76       15.71      0.99 o
  -5   5   7        6.03        6.87      0.75 o
  -4   5   7      157.58      166.56      2.72 o
  -3   5   7        3.00        3.59      0.56 o
  -2   5   7       44.11       48.94      1.24 o
  -1   5   7       34.71       32.71      1.01 o
   0   5   7       72.82       72.74      2.45 o
   1   5   7      511.33      502.50      6.23 o
   2   5   7      486.46      491.50      6.19 o
   3   5   7      419.26      389.74      4.84 o
   4   5   7       46.29       45.82      1.61 o
   5   5   7       41.03       43.23      2.72 o
   6   5   7      117.49      111.64      3.00 o
   7   5   7        4.15        6.18      1.83 o
   8   5   7        6.11        6.10      2.35 o
   9   5   7        0.74        2.34      1.90 o
  10   5   7        5.65        7.95      3.34 o
  11   5   7        2.85        1.90      1.90 o
 -13   6   7        0.73       -0.19      2.26 o
 -12   6   7        0.96       -0.33      2.18 o
 -11   6   7        2.52        0.81      1.59 o
 -10   6   7        0.21        0.35      1.56 o
  -9   6   7       45.91       49.75      2.49 o
  -8   6   7        4.68        3.16      1.20 o
  -7   6   7        8.73       10.87      1.17 o
  -6   6   7        6.86        5.68      0.94 o
  -5   6   7       13.91       12.41      0.96 o
  -4   6   7       24.43       25.90      1.05 o
  -3   6   7        4.48        4.99      0.65 o
  -2   6   7        1.20        0.13      0.43 o
  -1   6   7       69.84       68.44      1.41 o
   0   6   7       94.50       80.03      1.50 o
   1   6   7      339.43      312.16      4.24 o
   2   6   7      193.73      173.64      3.44 o
   3   6   7        3.12        2.37      0.74 o
   4   6   7       10.39        7.47      0.93 o
   5   6   7       41.80       42.73      4.83 o
   6   6   7        0.90       -0.78      1.04 o
   7   6   7        0.76        0.62      1.58 o
   8   6   7        0.00        1.34      1.73 o
   9   6   7        0.45       -0.07      1.78 o
  10   6   7        0.36        0.65      2.14 o
 -13   7   7        0.60        2.97      3.72 o
 -12   7   7        0.32       -1.68      2.18 o
 -11   7   7        7.20       10.65      2.80 o
 -10   7   7        8.22       11.54      2.12 o
  -9   7   7       81.08       79.47      3.74 o
  -8   7   7       42.70       44.38      2.59 o
  -7   7   7       93.53      104.85      2.92 o
  -6   7   7       18.56       19.60      1.26 o
  -5   7   7       38.65       39.33      1.58 o
  -4   7   7       35.48       38.89      1.86 o
  -3   7   7       26.98       32.39      1.42 o
  -2   7   7        0.06        0.45      0.60 o
  -1   7   7       30.75       30.21      1.15 o
   0   7   7      169.72      157.20      3.00 o
   1   7   7      114.96       98.38      2.06 o
   2   7   7       20.50       17.68      1.32 o
   3   7   7       19.84       16.26      1.23 o
   4   7   7        1.39        0.79      0.76 o
   5   7   7        3.72        2.72      1.58 o
   6   7   7        5.87        6.19      1.93 o
   7   7   7       22.36       26.60      5.08 o
   8   7   7        0.03       -0.62      1.75 o
   9   7   7        0.02       -1.90      1.90 o
 -12   8   7        1.04       -2.11      2.28 o
 -11   8   7        1.07        0.47      2.18 o
 -10   8   7        0.88        1.61      2.28 o
  -9   8   7        3.50        3.37      1.71 o
  -8   8   7       26.63       29.76      4.33 o
  -7   8   7        0.00        1.26      1.86 o
  -6   8   7       20.93       23.85      3.29 o
  -5   8   7        7.77       10.24      1.29 o
  -4   8   7        0.72       -0.04      0.84 o
  -3   8   7      160.83      162.67      3.19 o
  -2   8   7        9.79       10.53      1.05 o
  -1   8   7        9.87        8.91      0.95 o
   0   8   7       36.68       41.05      1.65 o
   1   8   7       15.03       12.82      1.29 o
   2   8   7       55.37       47.30      2.46 o
   3   8   7        5.71        6.90      1.54 o
   4   8   7        9.74        8.17      1.49 o
   5   8   7        1.81        5.80      2.01 o
   6   8   7        1.09        2.16      2.11 o
   7   8   7        0.71        3.37      2.23 o
   8   8   7        0.05       -1.40      1.90 o
 -11   9   7        1.65        4.95      3.96 o
 -10   9   7        0.50        0.15      4.46 o
  -9   9   7       14.89       24.45      3.39 o
  -8   9   7        1.23       -1.49      2.72 o
  -7   9   7       50.98       55.49      4.09 o
  -6   9   7        0.11        0.50      1.75 o
  -5   9   7        0.87       -0.09      1.73 o
  -4   9   7       14.20       11.26      1.60 o
  -3   9   7       23.64       21.91      1.97 o
  -2   9   7        8.40       12.49      3.06 o
  -1   9   7        0.10       -0.22      1.02 o
   0   9   7        0.02        0.46      1.09 o
   1   9   7        0.69        1.99      1.17 o
   2   9   7       31.89       28.84      3.24 o
   3   9   7       11.26       13.88      2.45 o
   4   9   7        0.70        0.11      2.60 o
   5   9   7        0.27       -1.83      1.83 o
   6   9   7       10.74       15.88      2.71 o
   7   9   7        0.00        0.00      2.10 o
 -10  10   7        2.69        4.47      3.59 o
  -9  10   7        0.21        0.51      3.22 o
  -8  10   7        1.25       -0.25      2.97 o
  -7  10   7        6.51        1.98      3.22 o
  -6  10   7        3.89        1.49      3.22 o
  -5  10   7        4.98       13.37      3.72 o
  -4  10   7       10.16       10.64      2.54 o
  -3  10   7       25.88       22.02      5.08 o
  -2  10   7       80.50       86.73      4.73 o
  -1  10   7       54.90       44.10      5.20 o
   0  10   7       10.77       12.63      3.47 o
   1  10   7        6.85        1.98      2.48 o
   2  10   7        0.11       -1.66      1.66 o
   3  10   7        4.15        5.70      2.10 o
   4  10   7       25.85       29.20      4.46 o
   5  10   7        9.63       14.61      5.33 o
   6  10   7       14.57       17.74      3.06 o
  -8  11   7        7.17        5.45      3.47 o
  -7  11   7        4.93        4.46      3.72 o
  -6  11   7        0.04       -1.49      3.22 o
  -5  11   7        0.81       -1.49      2.97 o
  -4  11   7       11.04        7.43      3.47 o
  -3  11   7        4.20        4.46      3.22 o
  -2  11   7       62.73       76.06      6.69 o
  -1  11   7        0.62       -2.48      2.48 o
   0  11   7       32.62       28.24      4.71 o
   1  11   7        7.72        9.66      3.72 o
   2  11   7        3.27        2.72      2.10 o
   3  11   7        0.04       -1.62      1.83 o
   4  11   7        0.30        2.57      2.01 o
  -5  12   7        0.03        1.98      3.72 o
  -4  12   7        0.43       -2.97      3.22 o
  -3  12   7        1.32        4.46      3.72 o
  -2  12   7       13.15        6.69      3.96 o
  -1  12   7        1.16       -2.97      2.97 o
   0  12   7        2.69        9.16      4.21 o
   1  12   7        1.50        4.95      3.72 o
   2  12   7        7.80       11.47      6.07 o
 -15   0   8        2.53       -0.25      3.47 o
 -14   0   8        1.26        5.72      2.43 o
 -13   0   8       36.67       31.24      3.33 o
 -12   0   8       28.72       34.31      3.59 o
 -11   0   8      119.01      101.58      3.86 o
 -10   0   8       15.89       15.29      1.60 o
  -9   0   8      189.88      185.44      4.36 o
  -8   0   8        6.76        4.98      0.94 o
  -7   0   8       16.19       20.08      1.15 o
  -6   0   8       47.21       46.50      1.89 o
  -5   0   8       31.07       32.35      1.35 o
  -4   0   8       42.22       46.89      1.42 o
  -3   0   8     1172.12     1209.52     16.12 o
  -2   0   8     1078.96     1015.91     13.39 o
   0   0   8        7.59        4.72      0.35 o
   1   0   8        0.23       -0.12      0.37 o
   2   0   8       17.18       24.53      1.23 o
   3   0   8       83.95       85.54      1.72 o
   4   0   8       81.80       83.05      2.80 o
   5   0   8      147.44      152.30      3.72 o
   6   0   8      403.50      362.75      8.48 o
   7   0   8       78.31       77.61      3.76 o
   8   0   8       23.32       18.05      2.43 o
   9   0   8        2.37        3.94      1.90 o
  10   0   8        0.49        2.23      2.08 o
  11   0   8        4.84        8.89      6.32 o
 -15   1   8        4.06        2.89      2.09 o
 -14   1   8        6.01        8.66      2.18 o
 -13   1   8        0.00        1.15      1.41 o
 -12   1   8       28.80       25.01      2.09 o
 -11   1   8        5.27        4.46      0.98 o
 -10   1   8        0.89        2.40      0.86 o
  -9   1   8       18.64       25.42      1.38 o
  -8   1   8        1.04        0.91      0.50 o
  -7   1   8        0.81        0.87      0.39 o
  -6   1   8       89.40       88.87      2.87 o
  -5   1   8       34.54       39.11      0.78 o
  -4   1   8       57.79       49.58      1.08 o
  -3   1   8      749.03      770.72      8.05 o
  -2   1   8      219.26      217.17      2.75 o
  -1   1   8        9.75       13.81      0.86 o
   0   1   8      310.96      330.72      4.98 o
   1   1   8        0.87        2.11      0.37 o
   2   1   8       22.66       21.81      0.87 o
   3   1   8       16.29       15.86      0.66 o
   4   1   8       65.50       57.12      1.36 o
   5   1   8      163.68      185.63      2.75 o
   6   1   8      173.00      155.36      4.03 o
   7   1   8        0.82       -0.20      1.03 o
   8   1   8       71.11       62.42      3.29 o
   9   1   8        1.50        2.15      1.24 o
  10   1   8       22.23       21.57      2.07 o
  11   1   8        0.65        0.97      1.44 o
 -15   2   8        0.17        2.14      2.36 o
 -14   2   8       14.59       17.08      2.98 o
 -13   2   8       14.91       12.50      2.54 o
 -12   2   8        6.36        7.58      1.90 o
 -11   2   8       73.25       68.77      2.19 o
 -10   2   8        8.75        8.56      0.99 o
  -9   2   8       13.30       14.31      1.07 o
  -8   2   8       52.95       49.82      1.30 o
  -7   2   8       21.89       26.68      0.94 o
  -6   2   8      186.78      188.93      2.19 o
  -5   2   8       44.07       45.51      0.76 o
  -4   2   8       64.50       56.57      0.86 o
  -3   2   8      300.37      299.95      3.61 o
  -2   2   8       54.08       61.95      1.24 o
  -1   2   8       13.95       17.37      0.97 o
   0   2   8       38.23       43.76      1.09 o
   1   2   8      160.31      146.64      2.09 o
   2   2   8        4.58        4.79      0.35 o
   3   2   8      438.49      415.11      4.40 o
   4   2   8       68.22       62.37      1.36 o
   5   2   8       13.59        8.33      1.01 o
   6   2   8       37.73       29.64      2.03 o
   7   2   8        4.86        2.50      1.27 o
   8   2   8        0.33       -0.26      1.10 o
   9   2   8        1.22       -0.23      1.23 o
  10   2   8        0.06        0.66      1.38 o
  11   2   8        2.99        5.91      1.66 o
 -14   3   8        1.31        3.94      2.43 o
 -13   3   8        4.77        5.82      2.28 o
 -12   3   8        2.72        3.83      2.08 o
 -11   3   8       23.32       21.38      2.17 o
 -10   3   8       80.83       88.22      2.77 o
  -9   3   8      189.91      192.13      3.52 o
  -8   3   8       21.59       22.10      1.36 o
  -7   3   8       18.83       19.39      0.92 o
  -6   3   8       11.98       13.28      0.80 o
  -5   3   8        7.66        7.79      0.54 o
  -4   3   8      108.65      110.51      1.86 o
  -3   3   8       50.56       51.05      0.88 o
  -2   3   8        0.93        0.98      0.35 o
  -1   3   8       68.34       67.15      1.29 o
   0   3   8      275.96      276.03      4.01 o
   1   3   8      415.51      427.17      5.02 o
   2   3   8      525.75      536.69      5.33 o
   3   3   8      320.02      288.82      3.12 o
   4   3   8      168.78      157.33      2.37 o
   5   3   8       16.00       18.89      1.17 o
   6   3   8       54.51       58.75      2.66 o
   7   3   8        4.50        5.77      1.38 o
   8   3   8       21.53       19.44      1.99 o
   9   3   8        0.74        1.23      1.30 o
  10   3   8        7.08        4.68      1.59 o
  11   3   8        0.00       -0.56      1.45 o
 -14   4   8        3.15        2.51      4.95 o
 -13   4   8        2.73       -2.10      2.10 o
 -12   4   8        2.59        0.52      2.01 o
 -11   4   8        6.42        6.98      1.64 o
 -10   4   8       30.20       29.61      2.69 o
  -9   4   8        2.45        3.89      0.88 o
  -8   4   8        3.02        2.51      0.74 o
  -7   4   8       20.47       23.30      1.11 o
  -6   4   8      119.88      115.44      2.00 o
  -5   4   8      152.70      159.77      2.68 o
  -4   4   8       19.78       20.58      0.73 o
  -3   4   8      120.77      120.48      3.22 o
  -2   4   8       96.34       92.16      1.77 o
  -1   4   8        0.52       -0.03      0.39 o
   0   4   8       69.66       68.29      1.30 o
   1   4   8       19.74       21.16      0.97 o
   2   4   8      342.67      313.48      3.96 o
   3   4   8      256.89      239.03      3.05 o
   4   4   8      181.51      188.37      2.90 o
   5   4   8      237.03      225.90      4.09 o
   6   4   8        7.21        8.01      1.13 o
   7   4   8       46.32       46.89      3.11 o
   8   4   8       39.72       43.34      2.81 o
   9   4   8        9.44       11.38      2.00 o
  10   4   8        2.24        2.53      2.12 o
 -14   5   8        0.02       -0.47      2.32 o
 -13   5   8        1.71        5.57      2.45 o
 -12   5   8        8.40       10.01      2.61 o
 -11   5   8        8.40        7.92      2.54 o
 -10   5   8        0.84        0.08      1.38 o
  -9   5   8       68.49       64.94      2.56 o
  -8   5   8        6.43        9.07      1.07 o
  -7   5   8      132.19      127.54      2.86 o
  -6   5   8        1.04        1.59      0.56 o
  -5   5   8        0.01       -0.46      0.46 o
  -4   5   8       61.51       61.19      1.85 o
  -3   5   8        7.57        8.37      0.63 o
  -2   5   8      219.40      194.90      2.36 o
  -1   5   8      239.67      224.33      2.35 o
   0   5   8      300.04      286.53      3.04 o
   1   5   8      570.17      568.78      5.69 o
   2   5   8       42.22       43.13      1.06 o
   3   5   8        1.40        3.26      0.64 o
   4   5   8       45.58       43.24      1.50 o
   5   5   8       41.76       43.08      2.35 o
   6   5   8        0.01        0.07      0.90 o
   7   5   8        6.36        6.84      3.22 o
   8   5   8        9.63        8.29      3.10 o
   9   5   8       11.58       14.92      2.61 o
  10   5   8        2.86        4.42      2.36 o
 -13   6   8        1.62        2.38      2.50 o
 -12   6   8        1.23        1.24      2.32 o
 -11   6   8        0.15        2.11      2.28 o
 -10   6   8       32.83       42.35      3.69 o
  -9   6   8        1.84        2.35      1.56 o
  -8   6   8       10.25       13.29      2.08 o
  -7   6   8        0.01       -0.69      0.69 o
  -6   6   8        9.86        9.29      1.06 o
  -5   6   8        2.15        2.11      0.73 o
  -4   6   8       21.73       22.44      1.25 o
  -3   6   8       20.22       21.68      1.17 o
  -2   6   8        1.19        0.79      0.41 o
  -1   6   8      245.30      237.10      2.93 o
   0   6   8       32.05       41.46      1.48 o
   1   6   8        8.53        8.13      0.75 o
   2   6   8       43.49       42.62      1.52 o
   3   6   8        0.03       -0.63      0.63 o
   4   6   8       10.52       14.52      1.32 o
   5   6   8        4.41        1.58      2.25 o
   6   6   8        0.76        0.72      1.17 o
   7   6   8        3.44        2.34      1.78 o
   8   6   8        6.49        9.02      2.18 o
   9   6   8       14.12       14.18      2.80 o
 -12   7   8        0.25       -0.14      2.36 o
 -11   7   8        0.12        0.98      2.18 o
 -10   7   8       17.78       18.79      3.59 o
  -9   7   8       15.55       16.02      4.46 o
  -8   7   8        0.47        1.20      1.29 o
  -7   7   8       14.48       13.54      1.59 o
  -6   7   8        5.98        6.65      1.04 o
  -5   7   8        9.81        7.99      1.03 o
  -4   7   8       18.42       18.22      1.35 o
  -3   7   8      106.88      118.09      2.43 o
  -2   7   8        3.48        3.63      0.73 o
  -1   7   8        5.11        5.31      0.63 o
   0   7   8       29.10       29.43      1.54 o
   1   7   8        6.61        7.69      1.01 o
   2   7   8        0.05       -0.43      0.65 o
   3   7   8       41.18       36.58      2.47 o
   4   7   8       28.24       25.31      1.68 o
   5   7   8        4.24        1.47      1.23 o
   6   7   8        0.79        0.96      1.55 o
   7   7   8        4.86        3.75      2.08 o
   8   7   8        0.31        2.16      2.11 o
   9   7   8       11.08       13.10      2.71 o
 -12   8   8        3.49        3.60      2.89 o
 -11   8   8        2.11        4.74      2.60 o
 -10   8   8        1.42        1.18      4.95 o
  -9   8   8        0.27        0.52      3.59 o
  -8   8   8        0.30       -2.23      2.23 o
  -7   8   8       22.30       21.55      3.72 o
  -6   8   8       11.71       12.63      1.64 o
  -5   8   8        1.64        3.77      1.20 o
  -4   8   8        0.30       -0.41      0.82 o
  -3   8   8        0.04        0.27      0.82 o
  -2   8   8       38.86       33.87      1.79 o
  -1   8   8       62.64       55.61      2.22 o
   0   8   8       55.21       51.99      2.54 o
   1   8   8        0.12        0.99      1.17 o
   2   8   8       21.07       19.86      1.85 o
   3   8   8       49.75       52.71      2.75 o
   4   8   8        4.47        2.29      1.31 o
   5   8   8       39.08       43.23      3.50 o
   6   8   8        8.18        9.32      3.34 o
   7   8   8        1.14        4.49      2.08 o
   8   8   8       17.87       23.28      3.24 o
 -11   9   8        0.05       -2.28      2.28 o
 -10   9   8        0.57       -1.38      2.38 o
  -9   9   8        8.18        3.72      2.72 o
  -8   9   8        0.09        3.47      2.72 o
  -7   9   8        4.04        8.92      3.47 o
  -6   9   8        8.70        9.16      3.22 o
  -5   9   8        0.42       -0.25      2.23 o
  -4   9   8       21.45       22.26      2.48 o
  -3   9   8       10.74        8.19      1.73 o
  -2   9   8       14.99       12.95      2.08 o
  -1   9   8       25.49       25.53      2.61 o
   0   9   8        1.77        1.57      1.61 o
   1   9   8       20.05       16.65      4.46 o
   2   9   8        9.15        7.82      1.52 o
   3   9   8        9.32        8.85      2.08 o
   4   9   8       22.64       26.22      2.96 o
   5   9   8       11.43       12.03      2.54 o
   6   9   8        0.04       -0.12      1.93 o
   7   9   8        0.52       -1.83      1.83 o
  -9  10   8        1.54        4.46      2.61 o
  -8  10   8        0.01        1.24      2.97 o
  -7  10   8        5.61       10.40      3.47 o
  -6  10   8        8.40        4.71      2.97 o
  -5  10   8        5.32        3.47      2.72 o
  -4  10   8        0.41       -2.23      2.23 o
  -3  10   8        1.23       -0.25      2.48 o
  -2  10   8        4.85        3.96      2.97 o
  -1  10   8        6.96        4.46      2.72 o
   0  10   8       13.92       14.61      3.47 o
   1  10   8        2.73        1.98      2.48 o
   2  10   8        1.84        1.58      1.83 o
   3  10   8       21.21       23.18      2.89 o
   4  10   8        0.00        1.74      2.60 o
   5  10   8        1.20        4.91      2.18 o
  -7  11   8        0.00        0.25      3.22 o
  -6  11   8        4.29        4.46      3.47 o
  -5  11   8        0.03        2.97      2.97 o
  -4  11   8        1.49        1.98      2.97 o
  -3  11   8        1.73        1.98      2.97 o
  -2  11   8        0.79        2.48      2.97 o
  -1  11   8        7.68       12.14      3.96 o
   0  11   8        0.17        2.72      2.97 o
   1  11   8        3.45        4.21      2.97 o
   2  11   8        9.54       11.57      2.54 o
   3  11   8        0.21       -0.51      1.98 o
  -4  12   8        0.01       -0.25      3.22 o
  -3  12   8        0.30        1.73      3.47 o
  -2  12   8        0.17       -0.74      3.22 o
  -1  12   8        0.52        2.97      3.47 o
   0  12   8        1.34        0.99      3.22 o
 -15   1   9        1.65        3.96      2.04 o
 -14   1   9        1.50        2.22      1.50 o
 -13   1   9        0.78        0.25      1.48 o
 -12   1   9        0.49        0.68      1.30 o
 -11   1   9        3.11        2.51      1.32 o
 -10   1   9       42.44       42.02      1.92 o
  -9   1   9        5.05        3.50      0.81 o
  -8   1   9        4.71        3.78      0.57 o
  -7   1   9       13.69       13.49      0.75 o
  -6   1   9       81.74       81.48      1.87 o
  -5   1   9       48.27       41.80      1.11 o
  -4   1   9        5.28        4.53      0.46 o
  -3   1   9       17.18       14.90      0.63 o
  -2   1   9       18.46       19.13      1.36 o
  -1   1   9       17.65       18.34      1.49 o
   0   1   9       35.33       33.17      0.92 o
   1   1   9      108.57      101.85      1.67 o
   2   1   9       43.42       39.93      1.05 o
   3   1   9        0.04        0.15      0.35 o
   4   1   9        3.89        2.07      0.57 o
   5   1   9        0.40        0.18      0.93 o
   6   1   9       37.29       34.23      2.12 o
   7   1   9        0.36        1.21      1.03 o
   8   1   9        0.13        0.80      1.11 o
   9   1   9        0.03        0.52      1.26 o
  10   1   9        1.41        0.58      1.43 o
 -15   2   9        0.25       -2.60      3.34 o
 -14   2   9        0.07       -1.03      3.47 o
 -13   2   9        4.10        2.23      2.28 o
 -12   2   9        7.71        8.35      1.60 o
 -11   2   9        3.43        1.99      1.50 o
 -10   2   9       10.19       11.38      1.26 o
  -9   2   9       14.01       16.90      1.09 o
  -8   2   9       36.33       34.64      1.24 o
  -7   2   9        0.08        0.80      0.40 o
  -6   2   9        6.67        4.81      0.43 o
  -5   2   9      288.49      294.99      3.15 o
  -4   2   9       29.20       31.24      0.95 o
  -3   2   9      148.23      146.43      2.09 o
  -2   2   9       21.86       15.72      0.68 o
  -1   2   9        5.05        9.26      0.64 o
   0   2   9      106.42       99.59      1.88 o
   1   2   9       50.87       44.60      1.11 o
   2   2   9      393.20      391.97      3.74 o
   3   2   9        0.52        0.12      0.44 o
   4   2   9       68.60       60.61      2.12 o
   5   2   9        0.16        0.51      1.70 o
   6   2   9       20.18       21.51      1.80 o
   7   2   9       34.34       39.23      2.46 o
   8   2   9        7.88        5.85      1.40 o
   9   2   9        2.25        2.23      1.39 o
  10   2   9        0.39        1.41      1.89 o
 -14   3   9        3.29        2.35      2.45 o
 -13   3   9        0.10        2.11      2.10 o
 -12   3   9        4.93        1.73      2.72 o
 -11   3   9        8.76        4.66      2.01 o
 -10   3   9        0.03        0.56      1.39 o
  -9   3   9        0.56        0.62      0.91 o
  -8   3   9       28.53       26.08      1.30 o
  -7   3   9        1.95        2.00      0.71 o
  -6   3   9       15.07       10.17      0.91 o
  -5   3   9        0.79        1.74      0.40 o
  -4   3   9        3.03        4.07      0.41 o
  -3   3   9        0.49        0.15      0.75 o
  -2   3   9       67.62       61.93      1.54 o
  -1   3   9      112.23      104.87      1.75 o
   0   3   9        4.72        5.19      0.50 o
   1   3   9      175.43      175.61      3.03 o
   2   3   9       36.66       40.40      1.15 o
   3   3   9      154.88      143.15      2.12 o
   4   3   9       56.52       51.92      1.65 o
   5   3   9      174.21      174.80      3.61 o
   6   3   9        5.31        7.05      1.36 o
   7   3   9        0.38       -0.61      1.37 o
   8   3   9        0.25        0.48      1.27 o
   9   3   9        0.36        0.46      1.38 o
  10   3   9       17.48       17.79      2.11 o
 -14   4   9       10.36       13.76      2.98 o
 -13   4   9        0.36       -1.15      2.18 o
 -12   4   9       10.35       16.82      3.96 o
 -11   4   9       10.29       10.03      2.32 o
 -10   4   9        5.78        6.28      2.08 o
  -9   4   9       35.99       37.23      2.01 o
  -8   4   9       13.51       13.15      1.07 o
  -7   4   9       22.21       14.31      1.60 o
  -6   4   9      141.14      133.77      2.12 o
  -5   4   9        2.67        3.62      0.38 o
  -4   4   9        3.22        2.43      0.56 o
  -3   4   9      191.42      188.54      2.70 o
  -2   4   9      207.92      190.25      2.68 o
  -1   4   9       14.26       11.66      0.77 o
   0   4   9       61.53       61.07      1.15 o
   1   4   9      467.13      440.02      4.93 o
   2   4   9      127.21      122.72      1.89 o
   3   4   9        0.48        0.79      0.51 o
   4   4   9        4.25        5.00      0.85 o
   5   4   9        0.23        1.50      1.25 o
   6   4   9       11.94       11.11      1.31 o
   7   4   9       11.35        9.20      2.27 o
   8   4   9       18.93       26.33      2.38 o
   9   4   9        0.54        1.22      2.51 o
  10   4   9        0.72        2.60      1.83 o
 -13   5   9        1.05        1.59      2.36 o
 -12   5   9        2.33        2.20      2.60 o
 -11   5   9        8.92       14.90      5.57 o
 -10   5   9       17.46       16.41      2.72 o
  -9   5   9       42.16       41.20      2.63 o
  -8   5   9        4.40        2.97      0.95 o
  -7   5   9       21.70       25.83      3.34 o
  -6   5   9        3.64        2.28      0.57 o
  -5   5   9        5.81        5.48      0.65 o
  -4   5   9        9.66       11.35      0.81 o
  -3   5   9       59.81       58.67      2.72 o
  -2   5   9       43.70       39.45      1.54 o
  -1   5   9      369.23      361.25      5.36 o
   0   5   9       26.32       22.56      0.99 o
   1   5   9        4.13        2.27      0.48 o
   2   5   9        1.47        0.65      0.76 o
   3   5   9      128.90      121.12      2.59 o
   4   5   9        8.33        8.54      0.95 o
   5   5   9       62.41       64.00      2.90 o
   6   5   9        9.61       10.31      1.49 o
   7   5   9        0.02        3.10      1.75 o
   8   5   9        0.01        3.35      2.01 o
   9   5   9        7.34        6.40      2.26 o
 -13   6   9        1.88        2.61      3.22 o
 -12   6   9       26.01       26.12      3.56 o
 -11   6   9       17.71       21.82      3.21 o
 -10   6   9       25.73       29.24      3.72 o
  -9   6   9       26.73       26.88      4.71 o
  -8   6   9        2.06        0.75      1.17 o
  -7   6   9       17.86       17.32      2.39 o
  -6   6   9       23.00       22.94      1.76 o
  -5   6   9       69.63       80.67      2.71 o
  -4   6   9       10.05       11.23      1.27 o
  -3   6   9      211.57      216.10      3.86 o
  -2   6   9      746.90      714.54      7.54 o
  -1   6   9       37.20       34.92      1.68 o
   0   6   9       66.94       58.85      2.58 o
   1   6   9       15.82       20.69      1.51 o
   2   6   9      113.51      101.70      2.68 o
   3   6   9       24.34       22.16      1.42 o
   4   6   9        3.60        1.71      0.88 o
   5   6   9       51.00       56.32      4.36 o
   6   6   9        0.00        0.62      1.20 o
   7   6   9        4.47        2.05      3.72 o
   8   6   9       25.21       28.11      3.15 o
   9   6   9        0.02        0.74      5.70 o
 -12   7   9        0.27        0.25      2.45 o
 -11   7   9        2.03        3.16      2.32 o
 -10   7   9        4.83        9.70      2.97 o
  -9   7   9       36.00       40.89      3.87 o
  -8   7   9        2.53        4.04      1.60 o
  -7   7   9        6.11        3.47      1.27 o
  -6   7   9        1.84        3.15      1.05 o
  -5   7   9        7.57        5.16      1.05 o
  -4   7   9       21.85       23.24      1.40 o
  -3   7   9       77.66       83.87      2.47 o
  -2   7   9       13.37       19.23      1.35 o
  -1   7   9       26.31       22.45      1.62 o
   0   7   9       33.22       31.80      3.23 o
   1   7   9       69.91       67.19      2.61 o
   2   7   9        2.39        1.54      0.84 o
   3   7   9       13.97       17.47      1.47 o
   4   7   9        0.19        0.75      1.13 o
   5   7   9        1.89        0.15      1.17 o
   6   7   9       17.22       20.05      2.71 o
   7   7   9        0.13       -1.73      1.73 o
   8   7   9        5.38        6.36      7.18 o
 -11   8   9       11.68        9.13      2.92 o
 -10   8   9       30.05       38.71      4.09 o
  -9   8   9        6.81        3.15      2.36 o
  -8   8   9        5.14        8.67      3.22 o
  -7   8   9        2.93        6.44      2.72 o
  -6   8   9        6.74        6.54      1.60 o
  -5   8   9        0.00        0.04      1.19 o
  -4   8   9        0.41       -0.31      0.95 o
  -3   8   9       20.02       18.42      2.88 o
  -2   8   9       75.87       69.46      2.90 o
  -1   8   9       48.73       42.75      3.30 o
   0   8   9       20.47       16.57      1.62 o
   1   8   9       34.06       37.70      3.61 o
   2   8   9        4.96        3.03      1.20 o
   3   8   9        2.28        2.91      1.20 o
   4   8   9        4.66        4.20      1.42 o
   5   8   9        7.43        6.52      2.01 o
   6   8   9        1.22        4.21      2.01 o
   7   8   9        0.06       -1.38      2.23 o
 -10   9   9       10.37       10.70      6.94 o
  -9   9   9        0.10        6.56      2.74 o
  -8   9   9        0.37        1.98      2.72 o
  -7   9   9        2.60        1.24      2.72 o
  -6   9   9        7.06        6.44      2.97 o
  -5   9   9        1.60        1.24      2.48 o
  -4   9   9        0.10        2.67      1.73 o
  -3   9   9       18.32       15.93      4.58 o
  -2   9   9        4.91        5.01      1.66 o
  -1   9   9        6.44        3.05      1.55 o
   0   9   9        3.67        3.18      1.48 o
   1   9   9        2.53        1.83      1.37 o
   2   9   9       31.77       39.40      2.65 o
   3   9   9        1.51        4.09      1.93 o
   4   9   9        5.31        9.40      2.36 o
   5   9   9        0.56        1.69      1.90 o
   6   9   9        0.31       -1.36      1.93 o
  -9  10   9        0.63        4.71      3.47 o
  -8  10   9        0.81       -1.49      2.72 o
  -7  10   9        0.79       -1.24      2.97 o
  -6  10   9       10.41        6.19      3.22 o
  -5  10   9        8.45       13.87      3.47 o
  -4  10   9        0.10        0.74      2.72 o
  -3  10   9        1.37        5.45      2.97 o
  -2  10   9        4.72        5.45      2.97 o
  -1  10   9        4.24        9.16      2.97 o
   0  10   9        0.15       -2.23      2.23 o
   1  10   9        3.70        7.18      2.97 o
   2  10   9        1.37       -2.28      2.97 o
   3  10   9       10.92       16.74      5.45 o
   4  10   9        1.71        0.74      2.10 o
  -6  11   9        0.05        1.98      2.97 o
  -5  11   9        2.99        9.91      3.72 o
  -4  11   9        5.96        3.47      3.22 o
  -3  11   9        0.13        1.73      2.97 o
  -2  11   9        0.31        0.25      2.72 o
  -1  11   9        2.93        1.49      2.97 o
   0  11   9        3.08       -1.73      2.72 o
   1  11   9        0.64       -2.23      2.97 o
   2  11   9       13.00       18.99      3.06 o
 -14   0  10       19.01       17.45      4.21 o
 -13   0  10        1.62       -0.30      2.01 o
 -12   0  10       25.48       28.79      3.31 o
 -11   0  10        0.08       -0.87      1.58 o
 -10   0  10       29.21       32.24      2.89 o
  -9   0  10        0.00       -1.19      1.19 o
  -8   0  10        7.61        7.68      1.46 o
  -7   0  10       70.19       66.15      3.62 o
  -6   0  10        0.50        0.73      1.05 o
  -5   0  10      117.95      121.45      2.75 o
  -4   0  10      140.99      149.06      4.63 o
  -3   0  10       48.27       52.29      1.31 o
  -2   0  10       57.39       53.02      3.47 o
   0   0  10        5.13        5.70      0.53 o
   1   0  10       10.39       13.72      2.35 o
   2   0  10       84.32       90.08      2.45 o
   3   0  10       62.80       44.17      2.67 o
   4   0  10       60.04       42.86      3.22 o
   5   0  10       37.78       24.89      2.38 o
   6   0  10       17.86       19.58      3.10 o
   7   0  10        3.55        4.21      1.78 o
   8   0  10       10.61        7.51      2.48 o
   9   0  10        0.05       -1.08      2.11 o
  10   0  10        8.01       10.42      2.53 o
 -14   1  10        4.35        3.32      1.70 o
 -13   1  10        0.84       -1.32      1.32 o
 -12   1  10        0.05        0.63      1.68 o
 -11   1  10        0.25       -1.05      1.05 o
 -10   1  10        1.51        0.52      1.00 o
  -9   1  10        0.46       -0.87      0.87 o
  -8   1  10       79.32       75.21      1.66 o
  -7   1  10       23.20       22.07      0.88 o
  -6   1  10      204.42      196.65      3.86 o
  -5   1  10        9.38       12.08      0.68 o
  -4   1  10       62.81       67.21      1.24 o
  -3   1  10      205.56      209.17      2.91 o
  -2   1  10       11.06        9.99      0.99 o
  -1   1  10      120.81      113.17      4.21 o
   0   1  10      154.88      159.33      2.30 o
   1   1  10        8.06       11.61      0.69 o
   2   1  10        0.32        0.13      0.29 o
   3   1  10      127.59      101.18      1.75 o
   4   1  10      188.72      160.86      3.75 o
   5   1  10        9.46       10.30      1.33 o
   6   1  10        0.76        0.21      0.96 o
   7   1  10        0.81        1.53      1.11 o
   8   1  10        9.77       10.84      1.60 o
   9   1  10        4.13        4.84      1.48 o
  10   1  10        0.00       -0.34      1.44 o
 -14   2  10       11.83        6.61      2.61 o
 -13   2  10        6.63        8.19      2.50 o
 -12   2  10       12.26       10.70      1.97 o
 -11   2  10        0.41       -0.32      1.08 o
 -10   2  10       17.52       13.21      1.50 o
  -9   2  10        8.50        5.00      1.22 o
  -8   2  10       45.48       39.07      1.99 o
  -7   2  10       62.31       44.22      1.10 o
  -6   2  10       10.35        9.34      0.68 o
  -5   2  10        6.17        6.51      0.59 o
  -4   2  10        0.05       -0.17      0.40 o
  -3   2  10      380.47      378.29      4.47 o
  -2   2  10      227.26      204.39      3.08 o
  -1   2  10      170.16      152.33      2.51 o
   0   2  10      374.54      375.44      5.05 o
   1   2  10       21.59       20.82      1.05 o
   2   2  10       14.16       12.18      0.68 o
   3   2  10       82.46       55.66      1.49 o
   4   2  10       35.85       32.82      1.90 o
   5   2  10        1.37        1.34      1.01 o
   6   2  10        0.09       -0.35      1.01 o
   7   2  10        1.93        1.64      1.27 o
   8   2  10       30.61       34.72      2.88 o
   9   2  10        5.10        5.15      1.59 o
  10   2  10        7.85        9.93      2.22 o
 -14   3  10        0.13        0.62      2.18 o
 -13   3  10        0.01        1.38      2.14 o
 -12   3  10        1.64        0.25      1.90 o
 -11   3  10        0.37       -0.21      1.78 o
 -10   3  10        7.80        4.27      1.52 o
  -9   3  10        0.41        0.35      1.20 o
  -8   3  10        0.66        0.55      1.15 o
  -7   3  10        2.74        0.97      1.50 o
  -6   3  10        0.66        0.02      0.45 o
  -5   3  10       82.06       79.78      1.78 o
  -4   3  10       14.19       11.82      0.75 o
  -3   3  10       42.26       38.00      1.35 o
  -2   3  10        0.05        0.73      0.54 o
  -1   3  10      118.19      123.29      2.03 o
   0   3  10       10.87        8.77      0.63 o
   1   3  10      495.27      464.44      5.70 o
   2   3  10       30.93       28.00      1.59 o
   3   3  10        0.03        0.40      0.49 o
   4   3  10       10.03       11.74      0.94 o
   5   3  10       55.24       59.74      2.18 o
   6   3  10       62.63       65.27      3.12 o
   7   3  10        7.77        5.30      1.56 o
   8   3  10        9.03        7.70      1.74 o
   9   3  10        4.84        7.20      1.70 o
 -14   4  10        0.05        1.17      4.83 o
 -13   4  10        4.94        3.54      2.38 o
 -12   4  10        2.99        4.99      2.43 o
 -11   4  10       20.74       19.88      3.10 o
 -10   4  10       26.44       21.95      2.74 o
  -9   4  10       30.38       29.40      3.22 o
  -8   4  10       46.28       47.86      3.39 o
  -7   4  10        0.63       -0.11      2.11 o
  -6   4  10        0.03        0.20      0.57 o
  -5   4  10        9.41       11.18      0.74 o
  -4   4  10       97.99       99.33      1.81 o
  -3   4  10      436.91      433.49      6.05 o
  -2   4  10      207.51      203.26      3.40 o
  -1   4  10      230.78      213.60      3.58 o
   0   4  10      572.10      535.58      6.50 o
   1   4  10        4.37        7.31      0.97 o
   2   4  10      102.19      104.88      2.15 o
   3   4  10        4.92        3.59      0.70 o
   4   4  10        0.04        0.02      0.61 o
   5   4  10        2.27        2.04      0.98 o
   6   4  10        7.93        7.62      1.20 o
   7   4  10       13.23       12.60      2.80 o
   8   4  10       14.74       17.35      2.17 o
   9   4  10        0.48       -1.55      2.12 o
 -13   5  10        0.20       -0.74      4.83 o
 -12   5  10        4.07        5.88      2.61 o
 -11   5  10        0.37       -1.44      1.96 o
 -10   5  10        3.56        5.48      2.14 o
  -9   5  10       20.56       23.58      2.14 o
  -8   5  10        0.57        0.22      0.98 o
  -7   5  10        1.22        0.97      1.01 o
  -6   5  10        0.00       -0.15      0.82 o
  -5   5  10        2.03        1.69      1.01 o
  -4   5  10        2.72        5.31      0.84 o
  -3   5  10      273.17      286.81      4.96 o
  -2   5  10        4.62        9.30      1.37 o
  -1   5  10       18.81       21.24      1.13 o
   0   5  10       11.95       13.77      1.29 o
   1   5  10        6.34        6.98      0.85 o
   2   5  10        9.38        9.11      0.89 o
   3   5  10       92.37       83.43      2.18 o
   4   5  10       26.29       26.86      1.46 o
   5   5  10       24.77       25.15      1.69 o
   6   5  10        5.45        3.92      1.18 o
   7   5  10       15.88       20.51      2.19 o
   8   5  10        2.44       -0.25      2.48 o
 -13   6  10        0.95        5.35      2.68 o
 -12   6  10        3.10        0.23      2.23 o
 -11   6  10        7.17        8.85      2.50 o
 -10   6  10       32.13       42.02      3.87 o
  -9   6  10        0.01        2.77      1.88 o
  -8   6  10        0.19       -0.30      1.10 o
  -7   6  10        7.26        5.50      1.37 o
  -6   6  10        0.25        3.57      1.98 o
  -5   6  10        6.55        2.94      1.19 o
  -4   6  10       38.28       39.92      5.57 o
  -3   6  10        3.66        4.93      0.98 o
  -2   6  10       31.93       33.82      1.75 o
  -1   6  10      125.34      117.09      3.08 o
   0   6  10        3.04        3.51      0.83 o
   1   6  10       70.29       70.00      2.47 o
   2   6  10        0.21       -0.39      0.68 o
   3   6  10        0.36       -0.71      0.71 o
   4   6  10        0.08       -0.51      0.79 o
   5   6  10       29.76       33.18      2.28 o
   6   6  10       69.74       74.46      3.43 o
   7   6  10        9.04       10.40      2.26 o
   8   6  10        0.10        0.25      1.83 o
 -12   7  10        3.42        3.32      6.32 o
 -11   7  10        6.92        3.27      2.32 o
 -10   7  10        9.38       11.99      5.45 o
  -9   7  10        2.09        3.14      2.20 o
  -8   7  10        1.50        0.99      2.23 o
  -7   7  10        0.95        0.57      1.36 o
  -6   7  10       13.31       16.43      1.62 o
  -5   7  10        0.08       -0.83      0.83 o
  -4   7  10       12.52       13.18      1.42 o
  -3   7  10       43.37       39.00      2.09 o
  -2   7  10        0.27        0.15      0.83 o
  -1   7  10       44.91       45.88      2.28 o
   0   7  10        0.50        0.04      0.90 o
   1   7  10       35.31       40.44      2.32 o
   2   7  10       25.08       21.78      1.51 o
   3   7  10        0.41        1.99      0.92 o
   4   7  10        9.95        7.64      1.49 o
   5   7  10        0.12        0.19      1.23 o
   6   7  10       24.41       24.23      2.80 o
   7   7  10        0.67        1.19      2.08 o
 -11   8  10        3.06        5.83      2.79 o
 -10   8  10        2.30        3.50      2.43 o
  -9   8  10       13.63       20.06      3.03 o
  -8   8  10        0.03        1.73      2.48 o
  -7   8  10        0.28        0.28      1.36 o
  -6   8  10        8.04        7.93      1.73 o
  -5   8  10        0.32        0.59      1.24 o
  -4   8  10       18.05       16.60      1.66 o
  -3   8  10       26.32       25.12      2.14 o
  -2   8  10       13.05       12.87      1.57 o
  -1   8  10       31.27       30.34      2.05 o
   0   8  10       13.63       13.68      2.00 o
   1   8  10        0.74       -1.02      1.22 o
   2   8  10       21.82       19.18      2.13 o
   3   8  10        5.29        3.72      1.31 o
   4   8  10        0.45        0.66      1.23 o
   5   8  10        3.04        1.55      3.10 o
   6   8  10        6.93        3.79      2.01 o
 -10   9  10        0.80        2.86      2.74 o
  -9   9  10        5.83        7.00      3.22 o
  -8   9  10        6.41       13.13      3.72 o
  -7   9  10        1.97        0.25      2.48 o
  -6   9  10        0.04       -1.24      2.23 o
  -5   9  10        0.32       -0.50      1.98 o
  -4   9  10        1.07       -0.61      2.23 o
  -3   9  10        0.18       -0.79      1.24 o
  -2   9  10       19.37       19.25      2.60 o
  -1   9  10        4.78        6.91      1.73 o
   0   9  10        1.82        0.80      1.37 o
   1   9  10       10.66       12.40      3.22 o
   2   9  10        0.65       -0.78      1.20 o
   3   9  10        6.41        6.32      2.10 o
   4   9  10        0.06       -0.37      1.75 o
   5   9  10        2.78        2.60      2.01 o
  -8  10  10        0.03        0.99      2.97 o
  -7  10  10        0.05       -2.48      2.48 o
  -6  10  10        4.18        4.46      2.97 o
  -5  10  10        0.07        1.24      2.48 o
  -4  10  10        0.05        0.00      2.72 o
  -3  10  10        6.48        6.94      2.97 o
  -2  10  10        1.04        1.73      2.72 o
  -1  10  10        0.28       -0.50      2.48 o
   0  10  10        6.77        4.46      2.97 o
   1  10  10        0.41        0.00      2.48 o
   2  10  10        0.65       -1.01      3.10 o
   3  10  10        2.25        3.75      2.18 o
  -5  11  10        0.01        1.98      2.97 o
  -4  11  10        0.17        0.00      2.72 o
  -3  11  10        0.64        1.98      2.97 o
  -2  11  10        0.04       -2.48      2.48 o
  -1  11  10        4.72        2.97      3.22 o
   0  11  10        2.42        2.72      2.97 o
 -14   1  11        0.86        2.81      1.63 o
 -13   1  11        0.11        0.38      1.46 o
 -12   1  11        0.01        0.79      1.47 o
 -11   1  11        2.30        2.49      1.19 o
 -10   1  11        0.11        0.24      1.25 o
  -9   1  11       26.77       26.01      1.79 o
  -8   1  11       59.12       50.68      2.14 o
  -7   1  11        0.41        0.08      0.78 o
  -6   1  11        0.14       -0.39      0.46 o
  -5   1  11        6.16        5.75      0.57 o
  -4   1  11       62.48       67.10      1.37 o
  -3   1  11        8.61        8.01      0.51 o
  -2   1  11      182.78      173.58      3.85 o
  -1   1  11       23.51       18.99      1.73 o
   0   1  11        4.02        4.35      0.40 o
   1   1  11       31.49       34.74      0.94 o
   2   1  11       25.58       19.19      0.98 o
   3   1  11        7.19        7.55      0.78 o
   4   1  11       25.23       22.71      2.84 o
   5   1  11        0.32        0.65      0.95 o
   6   1  11        1.76        0.82      1.04 o
   7   1  11        0.12       -0.38      1.50 o
   8   1  11       16.65       20.13      2.02 o
   9   1  11        0.14       -1.11      1.37 o
 -14   2  11        4.03        2.65      2.38 o
 -13   2  11        0.88       -0.91      1.56 o
 -12   2  11       10.95        9.74      2.00 o
 -11   2  11        0.83        0.84      1.44 o
 -10   2  11        2.86        4.43      1.52 o
  -9   2  11        1.28        1.45      1.31 o
  -8   2  11        7.05        5.64      1.74 o
  -7   2  11       15.95       17.15      1.18 o
  -6   2  11       50.67       41.54      1.38 o
  -5   2  11        6.23        7.44      0.65 o
  -4   2  11      129.14      131.20      2.12 o
  -3   2  11        0.54        1.48      0.43 o
  -2   2  11      409.18      399.89      5.35 o
  -1   2  11       41.22       44.12      1.22 o
   0   2  11       22.83       22.48      1.39 o
   1   2  11        3.92        2.42      0.38 o
   2   2  11       12.61        8.55      0.73 o
   3   2  11        0.27       -0.12      0.47 o
   4   2  11        4.89        3.85      0.81 o
   5   2  11        3.27        3.36      1.84 o
   6   2  11       12.23       19.52      2.38 o
   7   2  11        0.65        1.48      1.19 o
   8   2  11       22.38       23.53      2.09 o
   9   2  11        1.02        0.37      1.42 o
 -14   3  11        3.46        6.02      2.48 o
 -13   3  11        0.02        2.97      2.26 o
 -12   3  11        1.44       -1.66      4.58 o
 -11   3  11        2.31        2.88      1.55 o
 -10   3  11        2.07       -1.20      1.20 o
  -9   3  11        7.21        4.68      1.52 o
  -8   3  11       68.92       70.06      2.92 o
  -7   3  11        2.10        0.73      1.17 o
  -6   3  11       15.65       15.07      1.63 o
  -5   3  11        0.01       -0.42      0.54 o
  -4   3  11       55.06       64.01      1.51 o
  -3   3  11      108.11      104.26      2.18 o
  -2   3  11      136.15      134.32      2.51 o
  -1   3  11      207.66      207.48      2.93 o
   0   3  11       23.38       23.97      1.54 o
   1   3  11        9.31        6.52      0.78 o
   2   3  11      181.67      166.15      2.73 o
   3   3  11        6.63        6.41      0.72 o
   4   3  11       29.84       29.60      1.40 o
   5   3  11        0.35        0.27      0.83 o
   6   3  11        1.14        0.74      2.16 o
   7   3  11        5.46        7.42      1.62 o
   8   3  11        6.40        9.67      1.71 o
 -13   4  11        0.68       -1.59      2.01 o
 -12   4  11        5.29        4.90      2.20 o
 -11   4  11        1.13        2.00      2.11 o
 -10   4  11        0.22        1.43      1.26 o
  -9   4  11       14.68       13.80      2.20 o
  -8   4  11        0.71        1.29      1.61 o
  -7   4  11       11.14        7.95      1.76 o
  -6   4  11       16.47       21.84      5.33 o
  -5   4  11       37.79       34.67      1.74 o
  -4   4  11        3.09        3.10      0.69 o
  -3   4  11        0.24       -0.69      1.18 o
  -2   4  11      218.90      203.01      3.99 o
  -1   4  11        0.05        1.10      0.78 o
   0   4  11       16.98       14.13      0.84 o
   1   4  11        4.57        3.25      0.72 o
   2   4  11        2.84        2.50      0.64 o
   3   4  11        4.65        2.99      0.69 o
   4   4  11       12.45       10.24      1.02 o
   5   4  11       24.83       25.61      1.69 o
   6   4  11        3.61        3.16      1.42 o
   7   4  11        5.21        8.51      1.76 o
   8   4  11       13.20       14.56      1.99 o
 -13   5  11        0.05        0.01      2.35 o
 -12   5  11        0.22        0.91      2.26 o
 -11   5  11        1.75        0.99      2.48 o
 -10   5  11        0.23        1.05      2.02 o
  -9   5  11        0.46        0.55      1.45 o
  -8   5  11        3.72        1.49      1.46 o
  -7   5  11       12.38       11.77      1.54 o
  -6   5  11        8.54        8.31      1.48 o
  -5   5  11        5.25        3.86      1.19 o
  -4   5  11      198.48      196.80      5.17 o
  -3   5  11        8.33        6.34      1.23 o
  -2   5  11       17.01       16.65      1.33 o
  -1   5  11       29.69       26.97      1.36 o
   0   5  11       18.08       18.78      1.07 o
   1   5  11       18.88       20.39      1.20 o
   2   5  11       28.16       25.38      1.27 o
   3   5  11       15.68       17.43      1.19 o
   4   5  11        0.00       -0.68      0.68 o
   5   5  11        1.69        0.96      2.04 o
   6   5  11       46.27       59.57      3.08 o
   7   5  11        3.47        5.56      2.01 o
   8   5  11        0.97        0.74      1.93 o
 -12   6  11        2.02       -1.56      2.14 o
 -11   6  11        4.94        7.38      3.34 o
 -10   6  11        0.09       -0.24      2.23 o
  -9   6  11       11.29       11.03      2.43 o
  -8   6  11       16.05       17.35      2.57 o
  -7   6  11        9.71        7.73      2.85 o
  -6   6  11        1.47        1.06      1.19 o
  -5   6  11      105.33      114.50      5.45 o
  -4   6  11       48.40       51.25      2.89 o
  -3   6  11        3.89        4.33      0.93 o
  -2   6  11       42.09       40.32      2.12 o
  -1   6  11      109.24       97.40      2.80 o
   0   6  11        9.73        9.94      1.09 o
   1   6  11       25.95       30.42      1.78 o
   2   6  11        2.81        3.50      0.88 o
   3   6  11        3.69        2.83      0.94 o
   4   6  11       35.70       42.28      2.07 o
   5   6  11        1.45        3.33      1.27 o
   6   6  11       15.72       16.03      1.91 o
   7   6  11        0.30       -1.66      1.66 o
 -11   7  11        1.92        3.49      2.43 o
 -10   7  11        1.70        5.13      2.38 o
  -9   7  11       10.50       13.25      2.74 o
  -8   7  11        0.01       -1.73      2.23 o
  -7   7  11        0.11        1.73      2.23 o
  -6   7  11       27.92       29.05      2.03 o
  -5   7  11        5.80        6.18      1.22 o
  -4   7  11      159.53      146.75      3.99 o
  -3   7  11       16.84       18.58      1.56 o
  -2   7  11       13.16       14.99      2.42 o
  -1   7  11        2.61        4.07      1.38 o
   0   7  11       15.71       16.64      1.52 o
   1   7  11        1.93        0.21      0.90 o
   2   7  11        1.49        0.75      0.87 o
   3   7  11        0.83       -0.24      0.85 o
   4   7  11        0.26       -0.58      1.19 o
   5   7  11        1.26        3.32      2.08 o
   6   7  11        7.41        7.91      2.26 o
 -10   8  11        2.29        0.63      2.32 o
  -9   8  11        0.10       -1.33      3.10 o
  -8   8  11        0.65        0.50      2.48 o
  -7   8  11        0.81        1.68      1.42 o
  -6   8  11       11.77       11.74      1.90 o
  -5   8  11       15.34       15.11      2.48 o
  -4   8  11        0.86        1.25      1.11 o
  -3   8  11        0.05       -0.03      1.01 o
  -2   8  11        2.12        0.06      0.98 o
  -1   8  11        3.95        0.06      0.98 o
   0   8  11        2.55        1.78      1.13 o
   1   8  11        0.12        0.54      1.30 o
   2   8  11        3.89        5.63      1.38 o
   3   8  11        0.00        0.72      1.20 o
   4   8  11        8.21        4.83      1.93 o
   5   8  11        5.27        7.43      2.28 o
  -9   9  11        4.67       -0.21      2.14 o
  -8   9  11        0.29       -0.50      2.72 o
  -7   9  11        0.32        1.24      2.72 o
  -6   9  11       10.22       14.12      3.47 o
  -5   9  11        1.50        4.25      1.73 o
  -4   9  11        8.56        4.07      2.23 o
  -3   9  11        4.36        6.94      2.97 o
  -2   9  11        0.50        1.76      1.42 o
  -1   9  11        0.44        1.73      2.11 o
   0   9  11        0.31        0.68      1.37 o
   1   9  11       12.86       16.97      1.93 o
   2   9  11        0.65        0.99      1.75 o
   3   9  11        3.67        0.81      1.98 o
   4   9  11        0.26       -0.48      1.83 o
  -7  10  11        0.25        1.98      3.22 o
  -6  10  11        0.80       -2.23      2.48 o
  -5  10  11        3.49       11.64      3.47 o
  -4  10  11        0.00       -0.74      2.48 o
  -3  10  11        1.01        0.50      2.72 o
  -2  10  11       12.01       21.55      4.21 o
  -1  10  11        9.03       11.89      3.47 o
   0  10  11       38.34       56.73      5.95 o
   1  10  11        2.94        1.24      1.93 o
   2  10  11        0.10        1.34      2.01 o
 -14   0  12        0.53        2.67      2.32 o
 -13   0  12        0.33        0.45      1.90 o
 -12   0  12       18.67       18.51      2.71 o
 -11   0  12       12.79       14.05      3.72 o
 -10   0  12        3.28        1.80      1.46 o
  -9   0  12        0.00        0.32      1.46 o
  -8   0  12        2.93        6.75      2.60 o
  -7   0  12       32.21       26.30      2.25 o
  -6   0  12       56.64       47.69      2.43 o
  -5   0  12       53.58       53.11      1.77 o
  -4   0  12        2.59        5.83      1.20 o
  -3   0  12       22.43       25.12      2.60 o
  -2   0  12      332.86      342.22     11.17 o
  -1   0  12        0.15       -0.34      0.34 o
   0   0  12        4.63        2.51      0.87 o
   1   0  12       32.90       30.22      1.98 o
   2   0  12       86.26       78.55      3.47 o
   3   0  12       56.41       53.76      3.22 o
   4   0  12        8.02        8.24      1.69 o
   5   0  12       13.78       13.63      2.85 o
   6   0  12        4.43        2.16      3.47 o
   7   0  12        0.09        1.73      1.69 o
   8   0  12        7.43        3.85      3.22 o
 -14   1  12        4.54        7.15      1.78 o
 -13   1  12        6.56        7.84      1.86 o
 -12   1  12        2.03        1.96      1.40 o
 -11   1  12        0.06        0.24      1.25 o
 -10   1  12        0.04       -0.21      1.18 o
  -9   1  12       93.89       84.91      2.81 o
  -8   1  12       43.94       42.74      2.05 o
  -7   1  12        1.54        0.89      0.83 o
  -6   1  12        2.10        2.13      0.82 o
  -5   1  12        9.61       10.61      0.81 o
  -4   1  12      316.14      320.85      5.39 o
  -3   1  12      574.75      543.35      6.57 o
  -2   1  12       23.48       18.96      1.30 o
  -1   1  12       27.31       24.08      2.60 o
   0   1  12       55.81       50.47      1.04 o
   1   1  12      183.56      155.65      2.74 o
   2   1  12       12.67        9.28      1.20 o
   3   1  12        0.88        0.52      0.48 o
   4   1  12        2.89        3.12      0.97 o
   5   1  12        0.15        0.48      1.03 o
   6   1  12       33.05       31.53      2.05 o
   7   1  12       20.76       25.91      2.15 o
   8   1  12        0.36        2.60      1.61 o
 -14   2  12        0.74       -1.88      2.14 o
 -13   2  12        0.12       -1.65      1.65 o
 -12   2  12        4.51        5.03      1.82 o
 -11   2  12        6.85        6.15      1.92 o
 -10   2  12        0.71        0.54      1.31 o
  -9   2  12        0.04       -0.36      1.26 o
  -8   2  12        4.37        3.67      1.22 o
  -7   2  12        9.80        9.59      1.02 o
  -6   2  12       22.98       22.59      1.31 o
  -5   2  12        0.56        0.85      0.68 o
  -4   2  12       56.33       54.39      1.41 o
  -3   2  12       20.76       24.78      1.09 o
  -2   2  12       15.00       14.55      0.93 o
  -1   2  12       11.94       12.53      0.76 o
   0   2  12      108.36       90.96      1.66 o
   1   2  12        3.93        6.02      0.58 o
   2   2  12        1.88        1.70      0.62 o
   3   2  12        0.23        0.19      0.52 o
   4   2  12        3.51        2.87      0.80 o
   5   2  12       12.19       11.60      1.56 o
   6   2  12       14.49       19.67      2.18 o
   7   2  12        4.33        5.07      1.50 o
   8   2  12        2.53        2.87      1.53 o
 -13   3  12        0.21        1.29      2.20 o
 -12   3  12        2.13       -1.05      3.22 o
 -11   3  12        3.54        3.64      2.12 o
 -10   3  12        1.15        4.07      1.52 o
  -9   3  12        9.12        5.77      1.50 o
  -8   3  12        1.92        4.07      1.33 o
  -7   3  12       17.86       25.58      1.96 o
  -6   3  12       12.75       13.28      1.05 o
  -5   3  12        2.74        4.65      0.95 o
  -4   3  12       55.49       55.72      1.96 o
  -3   3  12       38.02       41.42      1.71 o
  -2   3  12      306.76      285.39      4.73 o
  -1   3  12        6.59        4.49      0.75 o
   0   3  12        6.04        4.38      0.58 o
   1   3  12        0.08        1.28      0.58 o
   2   3  12        3.15        2.51      0.55 o
   3   3  12        6.09        5.68      0.86 o
   4   3  12        8.85        8.36      0.95 o
   5   3  12        3.85        4.22      1.04 o
   6   3  12        7.64        7.97      2.15 o
   7   3  12        3.06        5.39      2.38 o
   8   3  12       11.39       15.83      2.18 o
 -13   4  12        2.51       -0.06      2.48 o
 -12   4  12        1.86       -0.02      2.10 o
 -11   4  12        0.20        2.51      1.88 o
 -10   4  12        0.19        0.45      1.73 o
  -9   4  12        0.06        0.20      1.65 o
  -8   4  12        0.02       -0.60      1.15 o
  -7   4  12        3.14        4.39      1.26 o
  -6   4  12       22.21       23.43      2.08 o
  -5   4  12       58.28       67.63      2.50 o
  -4   4  12        0.38        0.52      0.67 o
  -3   4  12      182.64      187.64      3.80 o
  -2   4  12       20.57       18.43      1.25 o
  -1   4  12       57.19       57.49      1.94 o
   0   4  12        2.13        2.09      0.54 o
   1   4  12       10.63       11.02      0.81 o
   2   4  12       38.21       37.51      1.43 o
   3   4  12       22.84       23.81      1.30 o
   4   4  12       19.55       17.33      1.22 o
   5   4  12        4.00        5.43      1.15 o
   6   4  12       20.12       20.16      2.09 o
   7   4  12       10.99       12.48      1.93 o
 -12   5  12        0.21       -0.82      2.08 o
 -11   5  12        0.45        1.02      1.96 o
 -10   5  12        0.03        0.68      2.23 o
  -9   5  12        0.06        0.11      1.14 o
  -8   5  12        0.11        0.13      1.31 o
  -7   5  12        2.65        4.21      2.63 o
  -6   5  12       38.49       36.32      5.33 o
  -5   5  12        2.92        2.88      1.13 o
  -4   5  12       88.85       81.41      3.15 o
  -3   5  12       19.41       17.10      1.58 o
  -2   5  12        6.15        2.53      0.90 o
  -1   5  12        4.71        6.19      0.82 o
   0   5  12       18.58       15.59      1.09 o
   1   5  12       11.20       12.15      0.94 o
   2   5  12        5.57        8.62      0.97 o
   3   5  12        0.04        0.59      0.77 o
   4   5  12       29.02       33.38      1.71 o
   5   5  12        0.02        0.90      1.04 o
   6   5  12        2.35        2.89      1.18 o
   7   5  12        4.12        0.61      1.49 o
 -12   6  12        4.73        3.01      5.45 o
 -11   6  12        0.39        2.72      2.38 o
 -10   6  12        3.95        2.31      2.10 o
  -9   6  12        0.01       -0.96      1.83 o
  -8   6  12        0.30       -0.07      1.15 o
  -7   6  12        0.69        0.74      1.30 o
  -6   6  12       17.03       16.71      2.01 o
  -5   6  12       30.21       32.73      2.45 o
  -4   6  12       15.93       15.86      1.75 o
  -3   6  12        3.39        3.59      1.55 o
  -2   6  12        0.01        1.15      0.78 o
  -1   6  12        0.02       -0.03      0.75 o
   0   6  12        0.13       -0.75      0.75 o
   1   6  12        5.72        4.22      0.90 o
   2   6  12        0.28        0.36      0.77 o
   3   6  12       56.08       63.41      2.82 o
   4   6  12        1.06        0.49      1.00 o
   5   6  12        0.26        0.07      1.22 o
   6   6  12        0.83        1.67      1.42 o
 -11   7  12        6.81       12.17      3.34 o
 -10   7  12        0.35        3.29      2.29 o
  -9   7  12        0.29        0.72      2.48 o
  -8   7  12        2.92        0.96      1.91 o
  -7   7  12       12.98       14.61      3.22 o
  -6   7  12       19.23       20.99      3.02 o
  -5   7  12        0.06        0.14      1.08 o
  -4   7  12        1.90        0.23      0.90 o
  -3   7  12        2.53        2.62      0.95 o
  -2   7  12        2.82        2.46      1.04 o
  -1   7  12       10.16       11.15      1.40 o
   0   7  12       13.22       14.28      1.46 o
   1   7  12        0.28       -0.09      0.82 o
   2   7  12        7.08       11.23      1.29 o
   3   7  12        6.85        7.32      1.45 o
   4   7  12       26.98       32.08      2.60 o
   5   7  12        0.37        2.05      1.38 o
 -10   8  12        4.38        9.14      3.96 o
  -9   8  12       11.24       18.30      3.11 o
  -8   8  12        5.89        6.44      2.97 o
  -7   8  12        0.03       -0.28      3.47 o
  -6   8  12        0.60        0.79      1.86 o
  -5   8  12       12.93       15.38      2.08 o
  -4   8  12        0.54       -0.53      1.19 o
  -3   8  12       25.21       32.54      2.17 o
  -2   8  12        3.77        0.66      1.04 o
  -1   8  12        2.92        7.03      1.29 o
   0   8  12        9.12       11.86      1.83 o
   1   8  12        1.45       -0.09      1.05 o
   2   8  12        0.32       -0.35      1.15 o
   3   8  12        0.01       -0.65      1.22 o
   4   8  12       25.14       23.15      2.80 o
  -8   9  12        1.03        1.98      2.72 o
  -7   9  12        0.20        4.95      2.97 o
  -6   9  12        1.71        7.43      3.22 o
  -5   9  12        7.82        5.42      1.73 o
  -4   9  12       10.81       12.72      2.14 o
  -3   9  12        0.41        0.50      1.42 o
  -2   9  12        0.76        1.38      1.98 o
  -1   9  12        7.24        6.50      1.73 o
   0   9  12       18.33       22.45      3.10 o
   1   9  12        0.05       -0.95      1.11 o
   2   9  12        0.53        1.56      2.11 o
  -5  10  12        4.64        7.68      3.22 o
  -4  10  12        2.14        4.95      2.97 o
  -3  10  12        0.34       -2.23      2.23 o
  -2  10  12        0.48       -2.48      2.48 o
  -1  10  12        1.07        5.45      2.97 o
 -13   1  13        0.27        1.33      1.45 o
 -12   1  13        0.06        1.10      1.38 o
 -11   1  13        3.38        2.74      1.50 o
 -10   1  13        0.01       -1.06      1.06 o
  -9   1  13        0.50        0.04      1.06 o
  -8   1  13        1.53        0.52      0.90 o
  -7   1  13        9.62        9.35      1.47 o
  -6   1  13        1.09        0.09      0.97 o
  -5   1  13        4.20        6.26      1.21 o
  -4   1  13      150.44      153.23      4.32 o
  -3   1  13        0.25       -0.71      1.16 o
  -2   1  13       18.35       20.77      1.36 o
  -1   1  13       30.75       25.99      3.59 o
   0   1  13        2.31        2.70      0.74 o
   1   1  13       23.83       27.87      1.47 o
   2   1  13       19.35       19.02      1.05 o
   3   1  13        3.43        4.52      0.66 o
   4   1  13        7.33       10.10      1.36 o
   5   1  13        5.67        5.75      1.86 o
   6   1  13        7.25        9.93      1.48 o
   7   1  13        7.88        9.89      1.62 o
 -13   2  13        0.18        0.46      1.56 o
 -12   2  13        6.49        3.47      1.81 o
 -11   2  13        0.01       -0.48      1.64 o
 -10   2  13        4.23        3.22      1.52 o
  -9   2  13        6.02        6.14      1.56 o
  -8   2  13        5.03        3.47      1.26 o
  -7   2  13        8.75        5.86      1.29 o
  -6   2  13        6.34        6.82      1.02 o
  -5   2  13       43.35       42.01      2.96 o
  -4   2  13        3.89        3.49      0.86 o
  -3   2  13       30.92       33.99      1.42 o
  -2   2  13       43.32       40.68      1.42 o
  -1   2  13        0.27       -0.39      0.50 o
   0   2  13       36.71       36.76      1.28 o
   1   2  13        4.61        4.09      0.59 o
   2   2  13        1.82        0.49      0.46 o
   3   2  13        7.94        4.97      0.72 o
   4   2  13        1.37        1.35      0.81 o
   5   2  13       31.94       39.18      2.43 o
   6   2  13        0.04        0.15      1.17 o
   7   2  13        2.54        3.45      1.46 o
 -13   3  13        0.05       -1.73      2.02 o
 -12   3  13        0.09       -0.71      1.52 o
 -11   3  13        4.70        5.71      1.68 o
 -10   3  13        0.20        0.38      1.45 o
  -9   3  13       24.10       22.20      2.19 o
  -8   3  13       13.87       13.36      1.86 o
  -7   3  13        0.61        1.32      1.19 o
  -6   3  13        7.64        7.07      0.98 o
  -5   3  13        1.45        2.49      0.83 o
  -4   3  13      267.07      266.50      4.92 o
  -3   3  13       55.55       51.07      1.83 o
  -2   3  13        1.30        1.75      0.79 o
  -1   3  13       42.37       36.85      2.11 o
   0   3  13        0.05       -0.15      0.47 o
   1   3  13       29.01       29.86      2.18 o
   2   3  13        5.11        3.78      0.68 o
   3   3  13        0.45       -0.58      0.58 o
   4   3  13       22.89       32.41      1.78 o
   5   3  13        0.10       -0.05      1.18 o
   6   3  13       20.70       27.41      2.32 o
   7   3  13       34.11       41.12      2.90 o
 -12   4  13        2.37        5.16      2.25 o
 -11   4  13        1.16        1.35      1.90 o
 -10   4  13        0.06       -0.21      1.78 o
  -9   4  13        0.90        0.21      1.73 o
  -8   4  13        7.17       10.19      1.67 o
  -7   4  13        0.43        0.58      1.18 o
  -6   4  13        0.60        1.04      1.25 o
  -5   4  13        0.00        0.10      0.66 o
  -4   4  13        1.28        2.02      0.71 o
  -3   4  13        9.65        8.20      0.98 o
  -2   4  13        0.20        0.17      0.65 o
  -1   4  13        2.07        3.13      1.66 o
   0   4  13        2.23        2.17      0.80 o
   1   4  13        4.31        4.67      0.69 o
   2   4  13        4.37        6.03      0.79 o
   3   4  13        6.93        5.18      0.87 o
   4   4  13       14.62       16.27      1.45 o
   5   4  13        4.17        3.18      1.13 o
   6   4  13        0.51        1.20      1.42 o
 -12   5  13        0.86        1.38      2.38 o
 -11   5  13        1.66        4.58      2.43 o
 -10   5  13        0.67       -0.69      3.10 o
  -9   5  13       26.07       26.82      4.01 o
  -8   5  13       20.86       21.72      2.09 o
  -7   5  13        4.11        3.76      1.74 o
  -6   5  13        2.19        4.67      1.30 o
  -5   5  13        9.46       10.41      2.60 o
  -4   5  13       30.28       28.46      2.48 o
  -3   5  13       15.36       15.30      1.41 o
  -2   5  13        5.25        7.61      1.07 o
  -1   5  13        0.47       -0.38      0.58 o
   0   5  13       31.88       36.12      1.58 o
   1   5  13        0.74        0.23      0.65 o
   2   5  13        9.65       12.77      1.11 o
   3   5  13       21.97       29.99      1.58 o
   4   5  13       16.32       16.20      1.36 o
   5   5  13        0.12       -0.13      1.07 o
   6   5  13        3.46        0.00      2.97 o
 -11   6  13        4.66        9.92      2.79 o
 -10   6  13        8.38        7.69      2.56 o
  -9   6  13        2.72        4.06      2.20 o
  -8   6  13        8.30        6.17      2.27 o
  -7   6  13       18.88       17.90      2.60 o
  -6   6  13        9.93       11.68      3.22 o
  -5   6  13       14.18       15.82      1.83 o
  -4   6  13       16.18       21.66      3.34 o
  -3   6  13       14.73       15.52      2.12 o
  -2   6  13        8.87        7.82      1.09 o
  -1   6  13        4.00        4.66      0.98 o
   0   6  13       17.12       16.39      1.38 o
   1   6  13       15.23       16.96      1.43 o
   2   6  13        5.42        4.45      0.98 o
   3   6  13        2.85        3.91      1.04 o
   4   6  13        2.16        1.47      1.07 o
   5   6  13       13.46       17.42      1.97 o
 -10   7  13        0.34        2.25      2.25 o
  -9   7  13        0.88       -1.71      2.02 o
  -8   7  13       16.58       19.85      2.92 o
  -7   7  13       24.26       24.27      3.72 o
  -6   7  13        0.00       -0.93      0.93 o
  -5   7  13        0.00       -0.11      0.93 o
  -4   7  13       13.19       11.38      2.04 o
  -3   7  13        2.59        5.22      1.41 o
  -2   7  13       15.37       15.54      1.47 o
  -1   7  13        0.74       -0.35      1.25 o
   0   7  13        0.02        0.25      0.90 o
   1   7  13        5.40        4.68      1.09 o
   2   7  13        0.71        0.59      0.98 o
   3   7  13        4.15        6.35      1.42 o
   4   7  13        2.19        3.43      1.42 o
  -8   8  13        5.73        7.93      3.22 o
  -7   8  13        6.01        8.77      1.90 o
  -6   8  13        2.58       -0.36      1.42 o
  -5   8  13        7.07        6.67      1.73 o
  -4   8  13        0.54        1.02      1.30 o
  -3   8  13        0.25        0.13      1.30 o
  -2   8  13        0.04       -0.74      1.02 o
  -1   8  13        4.55        5.92      1.86 o
   0   8  13        1.48        1.01      1.30 o
   1   8  13        5.47        3.53      1.30 o
   2   8  13        0.02        0.34      1.22 o
  -6   9  13        3.93        4.46      2.97 o
  -5   9  13        0.06        0.26      1.61 o
  -4   9  13        1.78        0.81      1.66 o
  -3   9  13        7.55        9.22      2.60 o
  -2   9  13       16.61       23.90      2.61 o
  -1   9  13        2.22        0.22      1.42 o
   0   9  13        4.19       -0.66      1.42 o
 -13   0  14        0.11       -1.83      1.83 o
 -12   0  14        8.16        7.67      2.43 o
 -11   0  14        0.09       -1.38      1.60 o
 -10   0  14        1.73        0.07      2.23 o
  -9   0  14        3.59        0.12      1.50 o
  -8   0  14        6.22        4.26      1.60 o
  -7   0  14       56.24       69.72      7.80 o
  -6   0  14        3.38        3.72      1.36 o
  -5   0  14        1.79        1.98      2.23 o
  -4   0  14        0.71       -1.49      1.98 o
  -3   0  14        0.74        0.74      1.98 o
  -2   0  14       37.40       39.14      4.21 o
  -1   0  14       48.93       48.96      6.07 o
   0   0  14        1.83        0.54      0.68 o
   1   0  14        4.96        5.45      1.24 o
   2   0  14       56.85       54.19      2.73 o
   3   0  14       28.06       29.11      2.36 o
   4   0  14        0.44       -1.27      2.35 o
   5   0  14        0.85       -0.43      1.50 o
   6   0  14       16.51       20.27      2.74 o
 -13   1  14        1.53       -0.48      1.70 o
 -12   1  14        3.59        2.42      1.48 o
 -11   1  14        1.61        2.20      1.49 o
 -10   1  14        1.80        3.43      1.28 o
  -9   1  14       10.87        8.67      1.71 o
  -8   1  14       37.56       43.62      2.58 o
  -7   1  14        0.78        0.28      0.99 o
  -6   1  14       35.06       38.91      2.13 o
  -5   1  14        0.15        0.16      0.83 o
  -4   1  14      196.25      185.00      6.38 o
  -3   1  14       15.95       10.12      1.90 o
  -2   1  14       28.14       27.63      2.50 o
  -1   1  14        6.53        4.31      1.04 o
   0   1  14        1.87        1.50      0.99 o
   1   1  14        5.68        6.23      0.83 o
   2   1  14        1.72        3.28      0.54 o
   3   1  14        4.70        6.73      1.13 o
   4   1  14        0.77        2.00      0.97 o
   5   1  14        0.21        1.07      1.25 o
   6   1  14       35.09       52.28      2.73 o
 -12   2  14        5.99        6.27      1.91 o
 -11   2  14        0.34        1.77      1.64 o
 -10   2  14        0.02       -1.35      1.35 o
  -9   2  14        2.15        3.66      1.47 o
  -8   2  14        1.15       -0.50      1.13 o
  -7   2  14       21.10       21.11      1.87 o
  -6   2  14        3.73        3.98      0.97 o
  -5   2  14       43.92       46.00      2.45 o
  -4   2  14        0.00       -0.17      0.62 o
  -3   2  14       40.80       39.08      1.59 o
  -2   2  14        3.77        4.46      1.37 o
  -1   2  14       13.44       13.94      0.95 o
   0   2  14        7.07        6.90      0.83 o
   1   2  14       18.57       18.51      1.31 o
   2   2  14        3.03        1.70      0.59 o
   3   2  14       27.37       33.35      1.42 o
   4   2  14        0.02        1.35      1.25 o
   5   2  14        0.02        0.28      1.28 o
   6   2  14       13.79       22.14      2.01 o
 -12   3  14        6.72        7.66      1.97 o
 -11   3  14        0.25       -1.44      1.44 o
 -10   3  14        0.00        0.08      1.39 o
  -9   3  14       13.91       14.28      1.86 o
  -8   3  14        3.39        2.23      1.33 o
  -7   3  14        1.41        2.78      1.18 o
  -6   3  14       10.55       11.12      1.47 o
  -5   3  14       79.63       81.63      2.57 o
  -4   3  14        0.05        1.19      0.77 o
  -3   3  14      119.20      125.55      2.94 o
  -2   3  14       20.61       20.30      1.13 o
  -1   3  14       24.88       21.96      2.59 o
   0   3  14        4.46        3.23      0.63 o
   1   3  14        2.52        4.06      0.73 o
   2   3  14        4.47        3.91      0.70 o
   3   3  14        4.74        7.07      0.88 o
   4   3  14       37.15       41.86      2.11 o
   5   3  14       13.38       22.53      2.09 o
 -12   4  14        4.84       11.32      2.74 o
 -11   4  14        6.37        8.49      2.48 o
 -10   4  14        0.92        0.49      1.26 o
  -9   4  14        6.61        8.57      2.25 o
  -8   4  14       19.55       26.47      4.04 o
  -7   4  14        4.01        3.91      1.09 o
  -6   4  14       22.59       21.62      1.47 o
  -5   4  14       17.76       18.07      1.39 o
  -4   4  14        0.81        0.67      1.18 o
  -3   4  14        5.82        5.10      0.93 o
  -2   4  14        0.02        0.40      0.66 o
  -1   4  14        0.02       -0.25      1.05 o
   0   4  14       10.88       11.07      0.78 o
   1   4  14       20.79       26.23      1.28 o
   2   4  14        0.93       -0.37      0.63 o
   3   4  14       14.74       17.33      1.24 o
   4   4  14        0.03       -0.94      0.94 o
   5   4  14        0.14        0.78      1.05 o
 -11   5  14        2.56        2.30      2.20 o
 -10   5  14        3.17        4.26      2.11 o
  -9   5  14        0.28        0.81      1.53 o
  -8   5  14        0.34        2.31      1.27 o
  -7   5  14       30.18       30.33      4.70 o
  -6   5  14        0.94        0.63      1.49 o
  -5   5  14       19.38       20.59      1.93 o
  -4   5  14       11.33        9.25      1.40 o
  -3   5  14        5.74        6.31      1.08 o
  -2   5  14       13.59       13.18      1.32 o
  -1   5  14       11.72       12.49      1.01 o
   0   5  14       18.57       17.43      1.08 o
   1   5  14       12.47       15.48      1.11 o
   2   5  14        0.49       -0.92      0.92 o
   3   5  14        1.13        1.82      0.91 o
   4   5  14        6.50        5.29      1.07 o
 -10   6  14        0.01        0.25      2.97 o
  -9   6  14        1.18       -0.79      1.83 o
  -8   6  14       24.79       29.65      3.23 o
  -7   6  14        3.71        6.77      1.97 o
  -6   6  14        0.15       -0.91      1.13 o
  -5   6  14        7.31        6.03      1.48 o
  -4   6  14        1.55        2.72      1.23 o
  -3   6  14        0.05       -0.15      0.80 o
  -2   6  14        1.23        1.16      0.86 o
  -1   6  14        1.69        2.07      0.90 o
   0   6  14       17.75       19.95      1.38 o
   1   6  14        0.00       -0.36      0.79 o
   2   6  14        8.65       11.24      1.29 o
   3   6  14        2.58        2.72      1.08 o
  -9   7  14        0.27       -0.96      2.35 o
  -8   7  14        0.15        4.05      2.02 o
  -7   7  14        0.22       -0.74      2.23 o
  -6   7  14       14.40       12.05      1.49 o
  -5   7  14        0.79        0.66      1.09 o
  -4   7  14        4.72        5.10      1.37 o
  -3   7  14        5.01        6.85      1.27 o
  -2   7  14        6.13        7.24      1.23 o
  -1   7  14       15.40       17.23      1.66 o
   0   7  14        3.34        2.15      0.94 o
   1   7  14       14.48       15.52      1.43 o
   2   7  14        3.07        1.25      1.20 o
  -7   8  14        0.39       -0.85      1.98 o
  -6   8  14        4.78        3.95      2.11 o
  -5   8  14        1.66       -0.29      1.48 o
  -4   8  14        0.79        0.23      1.37 o
  -3   8  14        0.21        0.23      1.30 o
  -2   8  14        0.01        1.11      1.37 o
  -1   8  14        1.29        0.70      1.37 o
   0   8  14        0.36        0.83      1.44 o
 -12   1  15        0.41       -1.52      1.52 o
 -11   1  15        0.26        0.38      1.47 o
 -10   1  15        0.11        2.30      1.44 o
  -9   1  15        1.20        0.58      1.54 o
  -8   1  15        7.12        8.22      1.51 o
  -7   1  15       11.87       12.14      1.56 o
  -6   1  15        0.32       -0.49      0.75 o
  -5   1  15        5.05        6.20      1.04 o
  -4   1  15        0.00        1.46      1.55 o
  -3   1  15        4.31        4.42      1.33 o
  -2   1  15        0.66        0.62      0.61 o
  -1   1  15        4.60        4.56      0.85 o
   0   1  15        0.01        1.34      0.79 o
   1   1  15        1.00        1.49      0.67 o
   2   1  15        2.93        3.51      0.62 o
   3   1  15        1.17        2.79      1.00 o
   4   1  15        0.44       -0.24      0.96 o
   5   1  15        7.18       12.44      1.82 o
 -12   2  15        0.07        1.42      1.88 o
 -11   2  15        0.10        0.51      1.64 o
 -10   2  15        0.02       -0.08      1.49 o
  -9   2  15        3.01        6.19      1.59 o
  -8   2  15        5.81        4.62      1.45 o
  -7   2  15        6.82        7.63      1.37 o
  -6   2  15        6.85        6.64      1.21 o
  -5   2  15        0.67        0.51      0.73 o
  -4   2  15        2.60        2.13      1.07 o
  -3   2  15       29.36       27.83      3.35 o
  -2   2  15       12.17       17.34      3.22 o
  -1   2  15        0.70        0.58      0.99 o
   0   2  15        0.15        0.71      0.71 o
   1   2  15        0.01        0.40      0.59 o
   2   2  15       65.00       71.64      2.11 o
   3   2  15        0.55       -0.37      0.62 o
   4   2  15        0.03       -0.68      1.04 o
 -11   3  15        6.61        9.90      2.07 o
 -10   3  15        1.55        0.73      1.54 o
  -9   3  15       16.08       19.96      3.07 o
  -8   3  15       10.11        8.38      1.64 o
  -7   3  15       13.88       15.12      1.73 o
  -6   3  15        9.64       10.30      1.47 o
  -5   3  15       11.00       14.72      1.52 o
  -4   3  15        1.57        0.14      0.74 o
  -3   3  15        4.84        4.20      1.11 o
  -2   3  15        0.00       -0.34      1.49 o
  -1   3  15        1.18        1.49      0.58 o
   0   3  15        1.98        0.59      0.86 o
   1   3  15        4.83       10.53      1.64 o
   2   3  15        8.18        8.95      0.95 o
   3   3  15        4.77        6.44      1.02 o
   4   3  15       34.80       42.48      2.13 o
 -11   4  15        0.16       -1.73      1.73 o
 -10   4  15        0.00        0.58      1.27 o
  -9   4  15        1.42        1.45      1.28 o
  -8   4  15        1.78        3.96      1.12 o
  -7   4  15        0.00        0.32      0.88 o
  -6   4  15        2.79        1.75      0.91 o
  -5   4  15       17.07       16.48      1.75 o
  -4   4  15        0.04       -0.36      0.71 o
  -3   4  15        7.25        7.04      0.95 o
  -2   4  15        0.51        0.66      0.72 o
  -1   4  15        6.80        7.87      1.71 o
   0   4  15        0.00        0.40      0.55 o
   1   4  15       20.41       20.37      1.17 o
   2   4  15        0.02        0.93      0.75 o
   3   4  15        2.45        2.52      0.87 o
 -10   5  15        0.09        0.23      2.48 o
  -9   5  15        0.10        0.30      1.22 o
  -8   5  15        2.70        1.67      1.27 o
  -7   5  15        4.09        3.78      2.00 o
  -6   5  15        2.47        3.03      1.18 o
  -5   5  15        0.04        0.74      1.05 o
  -4   5  15        2.19        2.48      1.05 o
  -3   5  15       64.86       69.46      2.51 o
  -2   5  15       17.40       18.91      1.18 o
  -1   5  15       15.63       17.65      1.50 o
   0   5  15        0.00       -0.39      0.63 o
   1   5  15       17.64       19.33      1.25 o
   2   5  15        1.66        1.78      0.97 o
   3   5  15       12.93       11.59      1.25 o
  -9   6  15        0.30        3.22      2.06 o
  -8   6  15        0.45       -1.27      1.27 o
  -7   6  15        1.97        2.22      2.16 o
  -6   6  15        0.00        0.84      1.30 o
  -5   6  15        2.15        2.10      1.30 o
  -4   6  15        7.76        8.13      1.16 o
  -3   6  15        0.54        0.34      0.97 o
  -2   6  15        6.47        9.14      1.17 o
  -1   6  15       20.64       19.72      1.62 o
   0   6  15        0.55        1.33      0.83 o
   1   6  15        6.11        7.79      1.10 o
   2   6  15        0.59        1.00      0.98 o
  -7   7  15        5.36        5.94      2.48 o
  -6   7  15        1.12        0.39      1.13 o
  -5   7  15        2.36        1.06      1.44 o
  -4   7  15        2.11        2.91      2.26 o
  -3   7  15        4.29        6.64      1.23 o
  -2   7  15        0.02       -0.08      1.00 o
  -1   7  15        3.09        3.30      1.85 o
   0   7  15        0.01       -0.68      0.87 o
 -11   0  16        5.44       12.04      2.38 o
 -10   0  16       12.32       14.85      2.38 o
  -9   0  16        0.00        1.20      1.53 o
  -8   0  16        0.21        3.96      2.97 o
  -7   0  16        7.52        3.96      2.97 o
  -6   0  16       17.67       16.10      3.72 o
  -5   0  16        0.08       -0.74      2.23 o
  -4   0  16        0.03       -1.24      1.98 o
  -3   0  16        0.02        1.49      1.98 o
  -2   0  16        7.41        6.19      2.48 o
   1   0  16        1.68        0.99      2.72 o
   2   0  16        5.62        5.45      3.47 o
   3   0  16        5.79        6.46      1.77 o
 -11   1  16       16.38       20.08      2.44 o
 -10   1  16        5.01        8.68      1.85 o
  -9   1  16        3.51        1.22      1.37 o
  -8   1  16        7.70        6.86      1.52 o
  -7   1  16       15.82       21.02      1.88 o
  -6   1  16        2.66        4.40      1.07 o
  -5   1  16        5.38        2.42      2.52 o
  -4   1  16        0.03       -1.14      1.14 o
  -3   1  16        8.12       10.42      1.60 o
  -2   1  16        9.52       14.97      2.36 o
  -1   1  16       41.43       55.24      5.70 o
   0   1  16        1.81        4.71      2.72 o
   1   1  16        0.46        0.46      0.92 o
   2   1  16        1.31        1.94      0.86 o
   3   1  16       17.48       25.56      2.27 o
 -10   2  16        2.03        0.26      1.49 o
  -9   2  16        0.04        2.46      1.75 o
  -8   2  16        7.90        6.83      1.90 o
  -7   2  16        6.96        8.14      1.49 o
  -6   2  16        1.31        0.20      0.87 o
  -5   2  16        6.22        7.41      2.01 o
  -4   2  16        0.00       -0.58      1.15 o
  -3   2  16        0.13       -0.99      1.48 o
  -2   2  16       13.50       15.88      1.92 o
  -1   2  16        8.13        9.86      2.38 o
   0   2  16        1.40        0.56      0.67 o
   1   2  16        0.11        0.79      0.83 o
   2   2  16        0.41        0.72      0.69 o
   3   2  16       34.07       49.65      8.17 o
 -10   3  16        3.37        5.13      1.74 o
  -9   3  16        6.36        6.23      1.59 o
  -8   3  16        1.21        2.08      1.31 o
  -7   3  16        1.38        3.00      1.63 o
  -6   3  16        9.36        7.75      1.37 o
  -5   3  16        0.86       -0.25      2.48 o
  -4   3  16        7.41        8.59      1.27 o
  -3   3  16        9.18        8.59      1.20 o
  -2   3  16        5.13        5.14      1.24 o
  -1   3  16        6.56        6.22      0.98 o
   0   3  16        0.31       -0.39      0.73 o
   1   3  16       35.97       40.89      1.70 o
   2   3  16        0.51        0.47      0.80 o
  -9   4  16        0.61        2.35      3.47 o
  -8   4  16        1.22       -0.02      1.07 o
  -7   4  16       12.96       17.03      1.52 o
  -6   4  16        9.68        8.79      1.33 o
  -5   4  16        2.32        2.41      0.91 o
  -4   4  16       12.74       11.39      1.98 o
  -3   4  16        0.02        0.23      1.05 o
  -2   4  16       18.74       20.10      3.72 o
  -1   4  16        2.71        1.46      0.95 o
   0   4  16        1.78        0.24      0.66 o
   1   4  16        0.35        0.86      0.82 o
   2   4  16        5.12        3.80      1.44 o
  -8   5  16        1.95        1.57      1.21 o
  -7   5  16        1.52       -0.22      1.23 o
  -6   5  16        3.07        1.44      1.33 o
  -5   5  16        6.28        4.83      1.23 o
  -4   5  16        6.83        5.93      1.23 o
  -3   5  16        3.31        3.47      1.73 o
  -2   5  16        7.93        7.75      1.44 o
  -1   5  16        1.55        1.41      0.78 o
   0   5  16        0.35       -0.74      0.74 o
   1   5  16        4.89        4.95      1.50 o
  -7   6  16        1.28        0.23      1.22 o
  -6   6  16        1.13        1.34      1.16 o
  -5   6  16        0.85        2.35      1.23 o
  -4   6  16       14.77       14.66      1.42 o
  -3   6  16        0.05        0.91      1.09 o
  -2   6  16        2.17        2.31      1.03 o
  -1   6  16        4.54        5.01      2.23 o
  -9   1  17        0.00        0.37      1.36 o
  -8   1  17        0.77        3.06      1.23 o
  -7   1  17        0.90        1.73      1.93 o
  -6   1  17        0.32        0.88      4.21 o
  -5   1  17        2.10        1.86      1.75 o
  -4   1  17        1.09        1.50      1.66 o
  -3   1  17        0.73        1.82      1.66 o
  -2   1  17        4.03        9.41      3.22 o
  -1   1  17       16.23       17.59      3.72 o
   0   1  17        0.34        0.00      2.72 o
   1   1  17        0.92        0.89      0.93 o
  -9   2  17        3.34        3.90      1.51 o
  -8   2  17        2.16        5.07      1.38 o
  -7   2  17        6.55        5.60      2.36 o
  -6   2  17        0.37        0.00      2.35 o
  -5   2  17        0.07        3.22      2.72 o
  -4   2  17        0.22       -1.05      2.48 o
  -3   2  17        0.84       -1.24      1.58 o
  -2   2  17        0.06        1.51      1.86 o
  -1   2  17        6.74       13.62      3.47 o
   0   2  17        3.87        3.05      1.11 o
   1   2  17        0.68       -0.25      1.11 o
  -8   3  17        0.61        1.91      1.48 o
  -7   3  17        0.49       -0.34      1.96 o
  -6   3  17        3.03        2.97      3.22 o
  -5   3  17        3.88        2.23      2.97 o
  -4   3  17        0.01       -0.81      0.92 o
  -3   3  17        4.68        5.35      2.20 o
  -2   3  17        6.68       10.91      2.04 o
  -1   3  17       31.22       30.65      2.35 o
   0   3  17        0.00        0.11      1.36 o
  -7   4  17        0.02       -1.13      1.35 o
  -6   4  17        6.79        5.54      1.55 o
  -5   4  17        1.31        1.02      1.61 o
  -4   4  17        3.32        2.23      2.23 o
  -3   4  17        0.19        1.24      1.24 o
  -2   4  17        3.11        4.06      1.04 o
  -1   4  17        1.79       -0.04      0.89 o
  -6   5  17        2.52        2.33      2.11 o
  -5   5  17        1.10        2.91      1.50 o
  -4   5  17        4.28        4.95      1.73 o
  -3   5  17        8.25        9.47      1.73 o
  -7   0  18        0.06        1.49      2.97 o
  -6   0  18        4.07        7.18      3.47 o
  -3   0  18       18.23       24.03      4.21 o
  -2   0  18        0.01        2.23      2.72 o
  -1   0  18        0.25       -1.73      2.72 o
  -7   1  18        1.70        0.83      1.96 o
  -6   1  18        1.68        5.70      2.97 o
  -5   1  18        0.05       -1.49      2.48 o
  -3   1  18       14.29       20.31      3.96 o
  -2   1  18        6.03        8.67      3.22 o
  -6   2  18        3.17        8.67      3.47 o
  -5   2  18        2.61        2.48      2.97 o
  -4   2  18        1.94        5.20      2.97 o
  -3   2  18        4.81        5.94      2.72 o
  -2   2  18        1.95        4.46      2.72 o
  -5   3  18        0.89       -0.50      2.72 o
  -4   3  18        0.81        0.57      1.14 o
 
